# Supplementary material for: Spatially non-overlapping Ca2+ signals drive distinct forms of neurotransmission
Source: Cell Rep. Author manuscript; Available in PMC 2024 Feb 5. (PMC10842353; doi:10.1016/j.celrep.2023.113201)
Supplement: 2 [file NIHMS1941885-supplement-2.xlsx]

## Sheet: Figure 1
1E: Spon Amplitude vs Noise			1F: sPreCT Frequency Distribution			1I: Evoked Amplitudes vs Noise			1J: ePreCT Response Probability		1L: Event Amplitudes (dF/F0)					1M: Rise Time (sec)					1N: Decay time (sec)
Noise	Spontaneous Amplitudes		sPreCT Freq all	sPreCT Freq nonzeros		Trace Noise	ePreCT Amplitudes		ePreCT likelihood to stimulation		ePreCT (synapses)	sPreCT (synapses)	ePreCT (coverslips)	sPreCT (coverslips)		ePreCT (synapses)	sPreCT (synapses)	ePreCT (coverslips)	sPreCT (coverslips)		ePreCT (synapses)	sPreCT (synapses)	ePreCT (coverslips)	sPreCT (coverslips)
-0.041659	0.0482114		0	0		-0.041659	0.203238		1		0.142929	0.0441216	0.125	0.0542		0.566522	1.13304	0.7202	1.5296		1.69956	2.83261	4.8504	3.4531
-0.0128015	0.162669		0	0.09254		-0.0128015	0.2124		1		0.163442	0.0328703	0.1211	0.0486		0.755362	1.32188	0.6739	1.4112		6.0429	2.45493	4.5294	5.4038
-0.0171693	0.0405728		0	0.09254		-0.0171693	0.208235		1		0.199282	0.0434512	0.1548	0.049		0.755362	1.13584	0.6042	1.4441		7.74246	3.0289	3.9474	3.7561
0.0174165	0.0294592		0	0.09254		0.0174165	0.185226		1		0.22337	0.0406379	0.0793	0.036		0.755362	1.89306	0.6558	1.5542		7.9313	2.27168	3.1012	1.2131
0.0101409	0.027307		0	0.18508		0.0101409	0.244064		1		0.184299	0.0427341	0.0877	0.054		0.755362	1.51445	1.1065	2.1774		5.09869	9.27601	5.9631	7.6869
0.00539145	0.0426838		0	0.09254		0.00539145	0.254985		1		0.205886	0.0623078	0.0845	0.077		0.755362	1.32514	1.0435	2.2595		7.74246	4.92197	4.6227	6.2711
-0.0144121	0.0518101		0	0.09254		-0.0144121	0.206319		1		0.220219	0.0429051	0.0976	0.0502		0.755362	1.13584	1.0546	2.1751		11.3304	2.27168	6.2688	6.2744
-0.0122371	0.0717928		0	0.09254		-0.0122371	0.248244		1		0.206026	0.109473	0.029			0.755362	1.89306	1.5097			6.23174	4.92197	2.8069
0.00293194	0.040284		0	0.18508		0.00293194	0.260689		1		0.186791	0.0545808	0.087	0.0437		0.755362	1.70376	1.0841	2.3202		7.17594	16.1306	5.2622	6.4967
0.0132411	0.0270936		0	0.18508		0.0132411	0.281337		1		0.199803	0.0582034	0.1468	0.0658		0.755362	0.716916	1.071			8.68666	4.3015	5.9676	8.46
0.0244068	0.034727		0	0.09254		0.0244068	0.236307		1		0.227245	0.0467879	0.0302			0.755362	1.07537	1.5786	2.6094		9.25319	3.40535	3.4986
-0.0255596	0.0455464		0	0.09254		-0.0255596	0.243778		1		0.164935	0.0382763				0.566522	1.97152				7.36478	8.603
-0.0253311	0.0664238		0	0.201203		-0.0253311	0.252059		1		0.21854	0.0446317				0.755362	1.61306				7.9313	5.91456
0.0228303	0.0413215		0	0.201203		0.0228303	0.267221		1		0.216192	0.085163				0.755362	0.179229				6.23174	6.27302
0.00696236	0.0497911		0	0.100601		0.00696236	0.244222		1		0.20101	0.0567696				0.755362	0.716916				7.55362	0.379083
0.00962285	0.0358001		0	0.201203		0.00962285	0.220693		1		0.215039	0.0149295				0.566522	1.89542				6.60942	1.13725
-0.0133821	0.0400231		0	0.201203		-0.0133821	0.236959		1		0.179753	0.0411199				0.566522	1.13725				7.9313	2.2745
-0.0313407	0.0431096		0	0.100601		-0.0313407	0.218759		1		0.196822	0.0411697				0.755362	1.89542				8.68666	4.70612
-0.0176404	0.055415		0	0.201203		-0.0176404	0.224345		1		0.198944	0.0643294				0.755362	2.70745				7.9313	2.64719
-0.00489359	0.0429355		0	0.201203		-0.00489359	0.226498		1		0.190569	0.0452412				0.566522	3.00828				7.36478	3.82373
-0.016988	0.0585575		0	0.201203		-0.016988	0.20844		1		0.213752	0.0555622				0.755362	1.20331				7.74246	5.00026
0.0188024	0.0567425		0	0.100601		0.0188024	0.183506		1		0.188746	0.115252				0.755362	1.50414				6.79826	7.05919
-0.020384	0.0383632		0	0.201203		-0.020384	0.198692		1		0.198779	0.0482577				0.755362	1.50414				8.30898	2.05893
-0.0103684	0.0461781		0	0.099685		-0.0103684	0.213139		1		0.176808	0.0716336				0.566522	1.50414				7.9313	4.70612
-0.0217996	0.0730719		0	0.099685		-0.0217996	0.200358		1		0.215829	0.0534767				0.566522	1.80497				8.68666	2.35306
-0.00385813	0.0623731		0	0.099685		-0.00385813	0.202248		1		0.228151	0.0681175				0.755362	2.10579				7.74246	2.94133
-0.0198415	0.0447826		0	0.19937		-0.0198415	0.198276		1		0.206891	0.0482826				0.566522	3.3091				6.9871	2.94133
-0.0250262	0.0800035		0	0.099685		-0.0250262	0.206862		1		0.165299	0.039143				0.755362	3.3091				8.49782	4.11786
0.00515846	0.0465135		0	0.099685		0.00515846	0.18906		1		0.143585	0.0614491				0.566522	1.80497				1.69956	5.00026
-0.0229425	0.036826		0	0.299056		-0.0229425	0.226066		1		0.175329	0.0517061				0.755362	2.70745				5.09869	5.00026
-0.0265852	0.0364658		0	0.099685		-0.0265852	0.195832		1		0.229171	0.0243436				0.755362	3.3091				7.74246	10.8829
-0.00620611	0.0341828		0	0.099685		-0.00620611	0.184297		1		0.211913	0.052245				0.755362	2.40662				7.9313	10.8829
-0.00961698	0.0515926		0	0.19937		-0.00961698	0.210001		1		0.201155	0.0433289				0.755362	2.40662				5.85406	4.11786
0.00577967	0.040799		0	0.099685		0.00577967	0.212772		1		0.220239	0.0342896				0.755362	2.70745				7.55362	5.29439
0.0175731	0.0657076		0	0.099685		0.0175731	0.206392		1		0.212103	0.0493688				0.755362	3.00828				9.25319	7.64745
-0.0198071	0.0512114		0	0.117516		-0.0198071	0.185664		1		0.198742	0.0324323				0.755362	3.00828				6.23174	5.58852
-0.0274551	0.0436103		0	0.103432		-0.0274551	0.196422		1		0.18239	0.103974				0.755362	3.3091				6.79826	4.11786
-0.0165975	0.0540087		0	0.206864		-0.0165975	0.206892		1		0.183869	0.0621886				0.755362	1.20331				9.81971	10.2946
0.016334	0.0378712		0	0.105448		0.016334	0.222325		1		0.219462	0.0744049				0.755362	2.40662				8.49782	7.35332
0.0117901	0.0317609		0	0.105448		0.0117901	0.193732		1		0.172024	0.0605505				0.566522	2.10579				7.17594	11.177
0.0141344	0.0356706		0	0.104965		0.0141344	0.204184		1		0.209976	0.0794588				0.566522	1.50414				8.12014	5.00026
-0.0302193	0.0442347		0	0.20993		-0.0302193	0.192552		1		0.181659	0.0422644				0.755362	2.10579				6.23174	10.8829
-0.00973352	0.0403094		0	1.31429		-0.00973352	0.20451		1		0.170528	0.0576035				0.755362	1.50414				8.8755	7.35332
0.0133416	0.0505231		0	1.09525		0.0133416	0.210726		1		0.169636	0.063152				0.566522	3.00828				6.60942	30.8839
0.0159781	0.0653833		0	0.985721		0.0159781	0.165195		1		0.166527	0.043784				0.566522	3.00828				8.68666	5.58852
0.00211528	0.0471037		0	1.31429		0.00211528	0.174903		1		0.188342	0.078978				0.755362	1.80497				8.68666	21.1776
0.0114809	0.0311194		0.0925402	0.876196		0.0114809	0.177044		1		0.164141	0.0409604				0.755362	2.40662				8.30898	4.70612
-0.00816498	0.0344525		0.0925402	0.109525		-0.00816498	0.175059		1		0.177121	0.0695678				0.566522	1.50414				5.66522	9.70638
0.0145741	0.0485724		0	1.20477		0.0145741	0.18216		1		0.202175	0.0650393				0.755362	1.20331				4.90985	4.70612
-0.0207903	0.034061		0.0925402	1.20477		-0.0207903	0.171919		1		0.148374	0.0847321				0.755362	1.20331				6.79826	6.17679
0.0241802	0.0643294		0.18508	1.20477		0.0241802	0.1645		1		0.184369	0.0866719				0.755362	2.10579				8.12014	4.41199
0.0129269	0.0452412		0.0925402	1.42382		0.0129269	0.159576		1		0.159889	0.0444055				0.566522	2.40662				8.30898	11.4712
0.0329401	0.0555622		0	0.985721		0.0329401	0.157394		1		0.172864	0.0437216				0.566522	2.10579				10.1974	6.47092
-0.00545425	0.115252		0	0.109525		-0.00545425	0.172407		1		0.194616	0.0293154				0.755362	1.50414				7.74246	23.5306
0.0104756	0.0482577		0	0.547623		0.0104756	0.179761		1		0.163287	0.0267565				0.566522	2.70745				6.60942	4.41199
0.00582039	0.0716336		0.0925402	1.20477		0.00582039	0.144		1		0.139124	0.0343953				0.755362	2.70745				10.1974	6.76505
0.0157769	0.0534767		0.0925402	0.985721		0.0157769	0.164654		1		0.135521	0.0842694				0.755362	2.10579				5.09869	5.00026
0.0266171	0.0681175		0	0.219049		0.0266171	0.143483		1		0.154843	0.0402151				0.755362	3.00828				4.72101	4.41199
-0.0132226	0.0482826		0	0.122727		-0.0132226	0.261167		1		0.200819	0.0728967				0.755362	2.40662				7.36478	7.35332
-0.00161615	0.039143		0.18508	0.109177		-0.00161615	0.279295		1		0.21661	0.0797583				0.755362	2.10579				7.17594	7.05919
0.0317433	0.0614491		0.18508	0.109177		0.0317433	0.252238		1		0.190869	0.0559051				0.566522	2.40662				6.79826	3.52959
-0.0158789	0.0517061		0	0.218354		-0.0158789	0.273484		1		0.202936	0.0438353				0.755362	3.3091				6.60942	5.29439
0.016967	0.0243436		0	0.109177		0.016967	0.349787		1		0.210107	0.0191025				0.755362	2.70745				7.74246	5.88265
0.00542735	0.052245		0	0.109177		0.00542735	0.307758		1		0.236952	0.0489665				0.755362	1.20331				7.74246	4.41199
-0.0106041	0.0433289		0	1.20095		-0.0106041	0.2985		1		0.216711	0.0427346				0.755362	1.20331				7.74246	4.11786
0.0403182	0.0342896		0	0.109177		0.0403182	0.30109		1		0.185389	0.0412207				0.755362	1.50414				4.72101	7.35332
0.0355727	0.0493688		0	0.109177		0.0355727	0.324603		1		0.233137	0.0470178				0.755362	1.80497				7.9313	5.00026
-0.01609	0.0324323		0	0.109177		-0.01609	0.311776		1		0.191767	0.0568103				0.755362	2.40662				4.34333	8.52985
0.0269	0.103974		0	0.109177		0.0269	0.297846		1		0.189145	0.0753524				0.566522	2.40662				7.36478	5.29439
0.0154269	0.0621886		0	0.109177		0.0154269	0.296629		1		0.202255	0.0752503				0.755362	3.3091				6.42058	6.17679
0.00931392	0.0744049		0	0.109177		0.00931392	0.310475		1		0.18283	0.0322059				0.755362	1.20331				6.23174	4.41199
-0.0118532	0.0605505		0	0.218354		-0.0118532	0.287751		1		0.200089	0.0690621				0.566522	2.40662				6.79826	8.82398
0.0235018	0.0794588		0	0.109177		0.0235018	0.304849		0.965517		0.222958	0.0600914				0.755362	1.80497				7.9313	23.8248
0.00917253	0.0422644		0	0.109177		0.00917253	0.25419		1		0.189562	0.0316008				0.755362	2.70745				4.15449	5.88265
0.0310198	0.0576035		0	0.109177		0.0310198	0.298583		1		0.211454	0.0439556				0.755362	2.70745				7.17594	10.5888
0.00591228	0.063152		0.0925402	0.109177		0.00591228	0.259399		1		0.208925	0.0578758				0.566522	1.80497				6.9871	7.64745
-0.00542918	0.043784		0	0.109177		-0.00542918	0.267698		1		0.206205	0.0497736				0.755362	3.3091				6.60942	3.23546
0.000694051	0.078978		0.0925402	0.115018		0.000694051	0.232989		1		0.225305	0.0577274				0.755362	2.10579				5.47638	3.23546
0.0204386	0.0409604		0	0.115018		0.0204386	0.264822		1		0.220679	0.0320172				0.755362	1.50414				9.06435	7.35332
0.0114949	0.0695678		0	0.115018		0.0114949	0.290039		1		0.196433	0.0310161				0.944203	1.20331				6.0429	2.64719
0.0198138	0.0650393		0	0.115018		0.0198138	0.248855		1		0.199983	0.0530788				0.566522	1.20331				8.30898	6.17679
-0.01106	0.0847321		0	0.115018		-0.01106	0.241083		1		0.0728913	0.0404217				0.566522	1.50414				2.45493	5.88265
-0.0308689	0.0866719		0	0.115018		-0.0308689	0.29555		1		0.21692	0.0780088				0.755362	2.10579				9.81971	7.05919
-0.00745408	0.0444055		0	0.230035		-0.00745408	0.258041		1		0.208005	0.0542866				0.566522	1.80497				6.42058	5.00026
-0.00251228	0.0437216		0	0.230035		-0.00251228	0.25568		1		0.196434	0.0624376				0.566522	1.80497				7.36478	5.58852
-0.0323823	0.0293154		0	0.115018		-0.0323823	0.253886		1		0.160014	0.0479406				0.566522	1.50414				4.53217	4.70612
-0.0081598	0.0267565		0	0.115018		-0.0081598	0.272154		1		0.175709	0.0663537				0.755362	2.40662				7.36478	6.76505
0.057223	0.0343953		0	0.115018		0.057223	0.119378		1		0.222878	0.0387132				0.755362	2.10579				7.9313	6.47092
0.0125671	0.0842694		0	0.115018		0.0125671	0.154476		1		0.253523	0.0447926				0.755362	0.902483				7.17594	3.23546
-0.0438492	0.0402151		0.201203	0.115018		-0.0438492	0.141187		1		0.211327	0.0396053				0.566522	2.70745				8.8755	8.23572
-0.033196	0.0728967		0	0.115018		-0.033196	0.138746		1		0.219665	0.0615042				0.755362	1.80497				10.7639	3.52959
0.00456095	0.0797583		0	0.115018		0.00456095	0.147802		1		0.24804	0.0839524				0.755362	2.04965				9.44203	13.5301
0.0231174	0.0559051		0	0.493421		0.0231174	0.152985		0.931034		0.226217	0.109984				0.755362	1.75684				8.8755	2.64719
0.000661846	0.0438353		0.201203	0.246711		0.000661846	0.160898		1		0.220778	0.10927				0.755362	3.22088				7.9313	34.4135
0.0159375	0.0191025		0	0.493421		0.0159375	0.171791		0.965517		0.214658	0.0913734				0.755362	2.04965				8.12014	19.1186
0.00699535	0.0489665		0	0.246711		0.00699535	0.164652		1		0.271401	0.0998786				0.755362	1.75684				8.49782	14.4125
-0.010256	0.0427346		0	0.246711		-0.010256	0.15732		0.655172		0.223529	0.0544321				0.566522	2.04965				6.9871	5.29439
0.00121892	0.0412207		0	0.246711		0.00121892	0.159988		0.931034		0.218594	0.0584795				0.755362	1.46403				8.12014	21.4717
0.0181425	0.0470178		0	0.246711		0.0181425	0.171446		0.965517		0.208697	0.0803078				0.755362	2.34246				6.23174	5.29439
0.0219325	0.0568103		0	0.246711		0.0219325	0.159325		0.931034		0.242899	0.0818889				0.755362	1.75684				7.55362	29.1191
0.0314782	0.0753524		0.100601	0.189673		0.0314782	0.163835		0.931034		0.220307	0.0353043				0.566522	2.92807				5.85406	11.7653
-0.0175092	0.0752503		0	0.189673		-0.0175092	0.178307		1		0.235888	0.0767712				0.755362	1.46403				8.12014	4.70612
0.015876	0.0322059		0	0.379346		0.015876	0.141811		0.551724		0.213744	0.057886				0.755362	2.63526				7.9313	4.41199
0.0106457	0.0690621		0.201203	0.379346		0.0106457	0.193403		0.965517		0.218964	0.0652006				0.755362	2.04965				8.30898	5.29439
0.00495429	0.0600914		0	0.189673		0.00495429	0.146315		1		0.216078	0.0233834				0.566522	1.46403				6.42058	7.35332
0.0128357	0.0316008		0	0.189673		0.0128357	0.128165		0.551724		0.217934	0.138878				0.755362	3.22088				6.79826	6.47092
0.00528808	0.0439556		0	0.569018		0.00528808	0.160644		1		0.212496	0.195962				0.755362	1.17123				6.60942	5.29439
-0.0156396	0.0578758		0.201203	0.379346		-0.0156396	0.164123		0.655172		0.210219	0.177407				0.755362	1.17123				8.12014	7.94158
0.0289338	0.0497736		0	0.189673		0.0289338	0.157197		0.206897		0.219265	0.220274				0.566522	2.34246				6.79826	26.4719
-0.0202077	0.0577274		0	0.379346		-0.0202077	0.150018		0.931034		0.221106	0.167103				0.755362	1.75684				7.36478	10.0005
-0.0119251	0.0320172		0	0.189673		-0.0119251	0.123347		0.896552		0.0829151	0.116294				0.755362	2.92807				2.64377	2.94133
0.00804822	0.0310161		0	0.189673		0.00804822	0.139807		1		0.207006	0.207848				0.755362	3.22088				5.28753	20.001
0.00645944	0.0530788		0	0.189673		0.00645944	0.1409		1		0.205997	0.103516				0.566522	2.04965				7.17594	1.47066
-0.0122951	0.0404217		0	0.189673		-0.0122951	0.137166		0.931034		0.209513	0.0988698				0.755362	2.92807				8.8755	6.47092
0.00783243	0.0780088		0	0.379346		0.00783243	0.122456		0.965517		0.129702	0.0865142				0.566522	2.92807				6.9871	13.5301
0.0350132	0.0542866		0	0.135963		0.0350132	0.14839		0.241379		0.146984	0.185076				0.755362	1.75684				4.15449	5.88265
-0.0244722	0.0624376		0.100601	0.54385		-0.0244722	0.129583		0.241379		0.158875	0.147576				0.755362	2.92807				6.9871	7.05919
-0.00190245	0.0479406		0	0.138067		-0.00190245	0.13536		1		0.188613	0.0820603				0.755362	2.04965				3.96565	7.05919
-0.00883536	0.0663537		0	0.138067		-0.00883536	0.132955		0.448276		0.124942	0.0994025				0.566522	1.46403				6.0429	3.23546
0.0138651	0.0387132		0	0.138067		0.0138651	0.172097		0.931034		0.178868	0.028848				0.755362	3.14356				6.79826	6.76505
-0.0297421	0.0447926		0	0.138067		-0.0297421	0.182717		0.586207		0.185104	0.0409733				0.755362	3.14356				7.9313	5.88265
-0.00299916	0.0396053		0	0.414202		-0.00299916	0.171101		0.689655		0.168865	0.0708309				0.755362	2.20049				6.9871	2.94133
0.00868456	0.0615042		0	0.138067		0.00868456	0.169518		0.862069		0.165759	0.112825				0.755362	3.14356				5.47638	5.58852
0.0183626	0.0490204		0	0.138067		0.0183626	0.199202		0.448276		0.150468	0.0859378				0.755362	2.20049				7.9313	6.17679
0.00863818	0.045548		0	0.138067		0.00863818	0.171716		0.448276		0.199149	0.0548483				0.755362	1.25742				6.23174	4.41199
0.0191906	0.0552043		0	0.138067		0.0191906	0.197508		0.862069		0.165606	0.0648391				0.566522	3.45792				6.79826	4.11786
-0.0329641	0.119616		0	0.138067		-0.0329641	0.124987		0.275862		0.173243	0.0568114				0.755362	1.25742				3.21029	9.11812
0.0131239	0.0295116		0	0.138067		0.0131239	0.140415		1		0.165461	0.0408418				0.755362	2.20049				7.36478	3.23546
-0.0182151	0.0576723		0.201203	0.357255		-0.0182151	0.171162		1		0.151411	0.0508138				0.755362	2.51485				5.28753	4.41199
0.033093	0.0582057		0	0.178627		0.033093	0.148679		1		0.174982	0.0619627				0.566522	2.8292				6.79826	2.35306
0.000985282	0.0386747		0	0.178627		0.000985282	0.137729		0.241379		0.171792	0.073514				0.755362	1.88614				6.42058	3.23546
0.0338209	0.0580427		0	0.178627		0.0338209	0.150951		0.862069		0.15781	0.0598843				0.944203	2.20049				6.23174	8.23572
-0.00485498	0.069826		0	0.178627		-0.00485498	0.135775		0.931034		0.184928	0.0410455				0.755362	3.14356				4.72101	33.237
0.0234394	0.0738691		0	0.178627		0.0234394	0.158178		0.413793		0.177926	0.120841				0.566522	1.25742				4.90985	5.88265
0.00836964	0.0505249		0	1.25039		0.00836964	0.150848		0.724138		0.167252	0.218982				0.755362	2.8292				5.47638	27.0602
-0.0185299	0.0548331		0	0.178627		-0.0185299	0.120766		0.931034		0.192088	0.221966				0.755362	2.20049				5.28753	10.5888
-0.00413418	0.0622259		0	0.357255		-0.00413418	0.165423		0.931034		0.16336	0.176319				0.755362	2.51485				4.15449	7.94158
-0.0127384	0.0466603		0.201203	0.357255		-0.0127384	0.149884		0.137931		0.157327	0.0832939				0.566522	1.57178				6.60942	2.05893
-0.00947409	0.0526859		0	0.178627		-0.00947409	0.116952		0.931034		0.143945	0.11055				0.755362	1.88614				7.17594	2.94133
-0.0395169	0.0373998		0	0.357255		-0.0395169	0.144823		0.62069		0.0450927	0.181906				0.755362	1.88614				2.07725	4.70612
0.00550878	0.0448689		0.201203	0.357255		0.00550878	0.140684		0.827586		0.1586	0.110292				0.755362	1.92273				10.3862	3.23546
-0.0155308	0.0539175		0	0.535882		-0.0155308	0.119371		0.137931		0.136461	0.18739				0.566522	2.8841				4.15449	5.58852
-0.0151022	0.0371417		0	0.178627		-0.0151022	0.125097		0.62069		0.140295	0.103781				0.566522	2.24319				5.28753	4.11786
0.0191116	0.045257		0	0.357255		0.0191116	0.136058		0.931034		0.135022	0.0502048				0.566522	3.20456				5.66522	3.23546
-0.0210894	0.059348		0	0.178627		-0.0210894	0.128253		0.137931		0.19061	0.0545929				0.755362	3.20456				4.53217	2.35306
-0.0266602	0.0377791		0.100601	0.178627		-0.0266602	0.274017		0.137931		0.227564	0.0932086				0.755362	3.20456				7.55362	6.17679
-0.0130241	0.0374352		0	0.178627		-0.0130241	0.278599		0.586207		0.219248	0.0724374				0.755362	1.60228				7.9313	6.47092
0.00417574	0.014277		0	0.178627		0.00417574	0.302126		0.931034		0.225921	0.0540935				0.755362					4.53217	6.17679
0.0367675	0.0127597		0	0.178627		0.0367675	0.294627		0.931034		0.197809	0.0177187				0.755362					6.9871	2.94133
0.0266659	0.0995745		0	0.357255		0.0266659	0.371767		0.37931		0.233193	0.108562				0.755362					6.9871	34.1194
0.00198669	0.047503		0	0.178627		0.00198669	0.316883		0.896552		0.231462	0.150189				0.755362					5.09869	23.5306
-0.00122643	0.0374077		0	0.178627		-0.00122643	0.349359		0.482759		0.202082	0.141838				0.755362					5.47638	7.94158
-0.00644889	0.0773254		0.201203	0.178627		-0.00644889	0.316952		0.896552		0.195482	0.122387				0.755362					6.42058	2.05893
-0.00440421	0.0280253		0	0.357255		-0.00440421	0.35999		0.0689655		0.194502	0.0995813				0.755362					4.90985	4.41199
0.00619435	0.0686904		0	0.178627		0.00619435	0.304968		0.758621		0.211427	0.0698854				0.566522					8.12014	24.413
0.021878	0.0448047		0	0.178627		0.021878	0.31205		0.931034		0.225732	0.0288507				0.755362					6.79826	2.35306
0.000469234	0.0479902		0.0996852	0.178627		0.000469234	0.329353		0.931034		0.207626	0.206226				0.755362					7.74246	3.23546
0.00879178	0.0272325		0.0996852	0.178627		0.00879178	0.33109		0.931034		0.20574	0.0929313				0.755362					8.8755	7.35332
0.00967489	0.0507727		0.0996852	0.178627		0.00967489	0.309312		0.896552		0.209587	0.0495837				0.566522					5.85406	6.47092
0.00394065	0.0288619		0	0.178627		0.00394065	0.330885		0.37931		0.206415	0.0796788				0.755362					6.60942	4.70612
0.0376374	0.0669977		0	0.178627		0.0376374	0.287849		0.206897		0.208765	0.0323069				0.755362					4.72101	5.58852
0.00648082	0.0324193		0	0.178627		0.00648082	0.328889		0.931034		0.218353	0.0795751				0.755362					7.55362	2.94133
-0.00385356	0.0453429		0	0.178627		-0.00385356	0.33276		0.965517		0.200534	0.0595479				0.566522					5.47638	34.7077
-0.0154402	0.0348461		0	0.178627		-0.0154402	0.293893		0.448276		0.175475	0.0149293				0.566522					7.74246	19.7069
-0.00607142	0.0514416		0	0.178627		-0.00607142	0.255111		1		0.198916	0.0715315				0.755362					6.42058	12.9418
0.0204173	0.0400281		0	0.178627		0.0204173	0.287564		1		0.206944	0.0399958				0.755362					6.42058	27.9426
-0.0146102	0.0506769		0	0.178627		-0.0146102	0.3038		1		0.207476	0.0258056				0.566522					4.72101	10.8829
-0.00398584	0.05086		0	0.357255		-0.00398584	0.27315		1		0.190133	0.195584				0.566522					7.74246	4.70612
-0.0216969	0.0541213		0	0.178627		-0.0216969	0.282972		1		0.0892701	0.132553				0.566522					2.83261	8.52985
0.0297249	0.0177399		0	0.178627		0.0297249	0.309874		1		0.186431	0.112008				0.755362					10.1974	4.41199
-0.0312061	0.0551697		0	0.178627		-0.0312061	0.27522		1		0.190483	0.0606496				0.566522					5.09869	2.35306
-0.0319869	0.0418195		0	0.178627		-0.0319869	0.252459		1		0.173424	0.0450512				0.755362					5.66522	8.52985
0.00473533	0.0404224		0	0.178627		0.00473533	0.236877		1		0.0575544	0.0442363				0.566522					2.26609	5.29439
0.000147273	0.0444742		0	0.714509		0.000147273	0.265948		1		0.0868785	0.139366				0.755362					1.88841	3.52959
0.0136339	0.0417824		0	0.178627		0.0136339	0.140399		1		0.0740093	0.163454				0.755362					4.53217	1.7648
0.014595	0.0467577		0	0.178627		0.014595	0.175368		1		0.0950043	0.143219				0.755362					4.15449	6.17679
-0.0203542	0.047499		0	0.357255		-0.0203542	0.147655		1		0.0650348	0.116698				1.13304					3.96565	7.94158
-0.0182323	0.0579684		0	0.178627		-0.0182323	0.185149		0.965517		0.11016	0.0825406				0.755362					4.34333	3.23546
0.0226275	0.0667592		0	0.178627		0.0226275	0.181526		0.862069		0.105594	0.0490511				0.755362					6.0429	3.52959
0.0306948	0.0813138		0	0.178627		0.0306948	0.175913		1		0.114805	0.0862247				0.755362					13.4077	5.58852
-0.00522542	0.042242		0	0.157122		-0.00522542	0.18009		1		0.115159	0.069569				0.755362					3.96565	2.35306
0.0102505	0.0699787		0.19937	0.157122		0.0102505	0.177044		1		0.104669	0.0479449				0.566522					6.79826	5.00026
0.00717009	0.00667528		0	0.157122		0.00717009	0.203277		1		0.0881031	0.0376707				0.755362					3.02145	2.94133
-0.00876427	0.0470592		0.0996852	0.157122		-0.00876427	0.187157		1		0.0805807	0.0388832				0.566522					5.85406	7.05919
0.0484813	0.0637529		0	0.157122		0.0484813	0.184006		1		0.106109	0.0396925				0.755362					6.0429	7.64745
-0.0154077	0.0641144		0	0.706128		-0.0154077	0.17775		1		0.0908384	0.0337449				0.755362					3.77681	3.23546
-0.0117115	0.0572006		0.0996852	0.235376		-0.0117115	0.182547		1		0.111465	0.0421732				0.755362					2.26609	2.05893
0.0106369	0.0145906		0	0.941504		0.0106369	0.16831		1		0.0672028	0.0345774				0.944203					2.45493	5.88265
0.0239069	0.0692802		0.299056	0.706128		0.0239069	0.187613		1		0.0849275	0.0600071				0.755362					4.72101	5.00026
0.0174068	0.0638618		0.0996852	0.706128		0.0174068	0.160758		1		0.0896976	0.0591817				1.32188					2.83261	3.23546
-0.00925048	0.0571828		0	0.941504		-0.00925048	0.155405		0.413793		0.088126	0.0312458				0.944203					5.66522	4.70612
0.0307089	0.0455718		0	0.235376		0.0307089	0.185869		1		0.105462	0.0247216				0.566522					4.53217	2.05893
0.022355	0.0395709		0	1.41226		0.022355	0.16782		1		0.10612	0.0879408				0.566522					2.64377	6.76505
0.0169169	0.0415682		0	0.470752		0.0169169	0.170624		1		0.0956273	0.123325				0.755362					3.39913	4.11786
-0.00820595	0.0640536		0.0996852	0.235376		-0.00820595	0.162312		1		0.117557	0.126886				0.755362					3.77681	4.70612
-0.0287847	0.0178689		0	0.523077		-0.0287847	0.162733		1		0.103967	0.078785				0.566522					5.47638	17.0597
-0.0209727	0.00906951		0	0.174359		-0.0209727	0.170186		1		0.106449	0.0786311				0.566522					6.60942	9.70638
-0.0276745	0.0313735		0	0.174359		-0.0276745	0.16072		1		0.101768	0.0842608				0.755362					3.39913	5.00026
0.00390921	0.0720944		0.19937	0.174359		0.00390921	0.166778		0.965517		0.108589	0.0670443				0.755362					3.77681	8.23572
-0.00338449	0.0723361		0	0.174359		-0.00338449	0.173418		1		0.0877651	0.103799				0.566522					4.53217	3.82373
-0.033745	0.0116823		0	0.174359		-0.033745	0.153559		0.965517		0.127719	0.0462287				0.755362					3.96565	4.41199
0.0129767	0.00813222		0.0996852	0.174359		0.0129767	0.15167		1		0.154554	0.0730519				0.566522					6.42058	3.23546
0.00136164	0.0435031		0	0.174359		0.00136164	0.146712		1		0.156448	0.0741846				0.755362					7.74246	4.70612
0.0132661	0.0302798		0	0.174359		0.0132661	0.113408		1		0.191334	0.0435375				0.755362					8.12014	13.5301
0.0322122	0.0346874		0	0.174359		0.0322122	0.122424		0.965517		0.184213	0.0510037				0.755362					6.0429	7.35332
-0.00376828	-0.00134366		0	0.348718		-0.00376828	0.127412		0.37931		0.199595	0.0574484				0.755362					6.79826	3.82373
0.0119997	0.0940582		0	0.174359		0.0119997	0.134194		1		0.219371	0.0444962				0.944203					6.79826	5.00026
0.00730853	0.045473		0.0996852	0.348718		0.00730853	0.125822		1		0.211425	0.0661459				0.755362					6.23174	5.88265
-0.00203566	0.0759143		0	0.348718		-0.00203566	0.0924151		1		0.202394	0.0382947				0.755362					7.55362	5.00026
-0.0203274	0.050552		0	0.348718		-0.0203274	0.131742		1		0.182871	0.0670583				0.755362					6.9871	5.00026
-0.00614747	0.0449447		0	0.189598		-0.00614747	0.144614		1		0.200716	0.0596685				0.755362					8.49782	4.41199
0.0063339	0.078396		0	0.189598		0.0063339	0.145413		0.965517		0.207305	0.0886384				0.755362					5.09869	7.05919
0.0222793	0.0286417		0	0.189598		0.0222793	0.165423		1		0.183773	0.100624				0.566522					4.34333	24.1189
0.00664014	0.0339237		0	0.379196		0.00664014	0.134156		1		0.190333	0.092228				0.755362					4.72101	5.88265
0.00793232	0.0468613		0	0.189598		0.00793232	0.124718		0.827586		0.191008	0.0620106				0.755362					6.79826	5.29439
-0.000785501	0.0382687		0	0.260032		-0.000785501	0.128304		0.931034		0.169422	0.0622748				0.755362					7.55362	34.1194
0.0173749	0.0987348		0	0.260032		0.0173749	0.14037		1		0.177539	0.0361038				0.566522					6.0429	19.7069
0.016055	0.0302881		0	0.260032		0.016055	0.124297		1		0.192232	0.0609994				0.566522					7.36478	12.0594
0.000889661	0.0626278		0	0.167099		0.000889661	0.12333		1		0.175319	0.0389714				0.755362					7.36478	2.64719
0.0219977	0.0371513		0	0.334198		0.0219977	0.136844		1		0.2035	0.047181				0.755362					7.17594	28.2367
-0.009614	0.028687		0	0.235837		-0.009614	0.153698		1		0.18057	0.056162				0.566522					6.60942	12.3536
-0.0097888	0.00957372		0	0.943348		-0.0097888	0.138933		1		0.194587	0.0589508				0.755362					6.23174	5.29439
-0.00573074	0.0445862		0	0.235837		-0.00573074	0.124323		1		0.199681	0.0490284				0.755362					4.34333	7.05919
0.00467639	0.0547439		0	0.235837		0.00467639	0.128329		1		0.195584	0.0488709				0.755362					6.0429	3.52959
-0.000755837	0.0654212		0	0.157585		-0.000755837	0.140022		1		0.21211	0.0565256				0.566522					6.79826	4.11786
-0.00404607	0.0216079		0	0.157585		-0.00404607	0.117632		1		0.172381	0.0474775				0.755362					8.68666	5.29439
-0.00914313	0.0375789		0	0.157585		-0.00914313	0.129537		1		0.0836025	0.0838584				1.13304					3.58797	2.94133
-0.0120145	0.0703226		0	0.157585		-0.0120145	0.125703		1		0.164643	0.0850222				0.755362					7.17594	3.82373
0.0171532	0.0951451		0			0.0171532	0.139449		1		0.183561	0.0471626				0.566522					7.17594	5.88265
0.0253097	0.0652155		0			0.0253097	0.108573		0.896552		0.156785	0.074693				0.755362					4.90985	3.82373
0.021488	0.0622129		0			0.021488	0.122523		1		0.180408	0.0274017				0.566522					5.09869	3.23546
0.0142153	0.0767857		0			0.0142153	0.130865		0.827586		0.199306	0.0587951				0.755362					4.34333	2.35306
-0.0100871	0.0313385		0			-0.0100871	0.0576347		1		0.177368	0.0489844				0.755362					10.3862	16.7656
0.00269493	0.0320112		0			0.00269493	0.0565345		1		0.182348	0.0480461				0.755362					4.15449	3.23546
0.0167978	0.0540869		0			0.0167978	0.0598237		1		0.160876	0.0364669				0.566522					13.4077	8.23572
-0.0162361	0.0102149		0			-0.0162361	0.0712981		1		0.22567	0.042649				0.755362					6.79826	2.35306
-0.0206261	0.056705		0			-0.0206261	0.0449604		1		0.201493	0.087178				0.755362					7.55362	14.7066
0.0156383	0.0612957		0			0.0156383	0.0738279		1		0.211374	0.132127				0.755362					8.68666	5.00026
-0.0323996	0.0919489		0			-0.0323996	0.07073		1		0.191226	0.0979352				0.755362					6.60942	4.41199
-0.0128719	0.0817324		0			-0.0128719	0.0878277		1		0.179169	0.0934869				0.755362					7.36478	10.0005
-0.0307733	0.0421758		0			-0.0307733	0.0676067		0.586207		0.197298	0.127327				0.755362					7.36478	35.2959
0.0120959	0.0539648		0			0.0120959	0.0756517		1		0.209662	0.103153				0.566522					5.09869	19.7069
0.0318975	0.0494694		0			0.0318975	0.0558066		0.551724		0.204638	0.0810276				0.566522					6.79826	11.4712
0.00255354	0.0772262		0			0.00255354	0.0771492		1		0.204357	0.0421265				0.755362					6.9871	2.35306
-0.00306898	0.0390882		0			-0.00306898	0.0652539		0.655172		0.18301	0.0720291				0.755362					7.17594	6.76505
-0.00484929	0.047659		0			-0.00484929	0.0732344		0.103448		0.188452	0.0713911				0.566522					8.68666	27.9426
-0.0248085	0.0189125		0			-0.0248085	0.0461417		0.448276		0.183911	0.0621054				0.566522					8.30898	11.177
-0.000453797	0.0407563		0			-0.000453797	0.0725115		1		0.17782	0.12015				0.755362					8.49782	4.70612
0.0530915	0.0543897		0			0.0530915	0.0594116		1		0.234254	0.0670321				0.755362					5.66522	11.7653
0.000592766	0.0449338		0.117516			0.000592766	0.0605068		1		0.199341	0.0587995				0.566522					6.23174	5.29439
-0.0167297	0.0333899		0			-0.0167297	0.0709058		1		0.177297	0.0907965				0.755362					7.17594	7.35332
-0.00556093	0.0733267		0			-0.00556093	0.0763292		1		0.197805	0.0874845				0.755362					6.79826	4.70612
-0.0208723	0.248216		0			-0.0208723	0.0565251		0.827586		0.173886	0.0674885				0.755362					7.36478	5.29439
-0.0115004	0.0286718		0			-0.0115004	0.0661321		0.931034		0.210484	0.058935				0.566522					6.60942	4.70612
0.0306874	0.0276738		0			0.0306874	0.0564971		1		0.193601	0.0965631				0.566522					9.44203	9.41225
-0.00453029	0.018783		0			-0.00453029	0.0613498		1		0.193571	0.0828394				0.755362					5.85406	5.00026
-0.00724605	0.0306045		0			-0.00724605	0.063074		1		0.204001	0.0509668				0.755362					7.17594	9.70638
-0.0102252	0.0345911		0			-0.0102252	0.0494076		0.862069		0.188248	0.0499233				0.566522					3.77681	18.2362
-0.0236828	0.0496381		0			-0.0236828	0.0782656		1		0.165995	0.0635469				0.566522					1.88841	7.05919
-0.0110449	0.0433389		0			-0.0110449	0.0602048		1		0.0932733	0.0691081				0.566522					5.66522	8.52985
0.013653	0.0319485		0			0.013653	0.0919091		1		0.159777	0.0738865				0.755362					5.85406	8.82398
-0.013792	0.024925		0			-0.013792	0.0612591		1		0.172823	0.0621102				0.755362					6.9871	4.41199
0.00872462	0.0289216		0			0.00872462	0.0775053		1		0.132046	0.0900355				0.755362					3.77681	6.47092
0.0245332	0.0276385		0			0.0245332	0.0702495		1		0.118303	0.0465645				0.566522					6.9871	4.70612
-0.0192607	0.0400239		0			-0.0192607	0.0859142		1		0.152311	0.0469778				0.755362					6.79826	4.11786
0.0516686	0.0357128		0			0.0516686	0.0994691		1		0.170524	0.0573061				0.755362					6.42058	6.76505
0.00865613	0.0257526		0			0.00865613	0.0690705		1		0.173521	0.0400927				0.755362					7.36478	4.11786
0.0146955	0.0351866		0			0.0146955	0.0966294		1		0.134637	0.069458				0.755362					5.47638	5.29439
0.023181	0.0891347		0			0.023181	0.0868602		1		0.132688	0.0475337				0.755362					6.9871	5.00026
-0.00464064	0.076504		0			-0.00464064	0.0544079		1		0.12897	0.0524071				0.755362					6.9871	5.58852
-0.0210983	0.0745263		0			-0.0210983	0.0646064		0.827586		0.129162	0.0360892				0.566522					6.23174	2.35306
0.00857805	0.0424016		0			0.00857805	0.0619235		1		0.149945	0.0530551				0.755362					5.28753	8.23572
-0.0052258	0.0509477		0			-0.0052258	0.0858961		0.827586		0.147255	0.0420394				0.944203					5.47638	5.27052
0.010086	0.0496837		0			0.010086	0.0499677		1		0.131067	0.0856237				0.755362					5.85406	9.36982
0.0454495	0.268831		0			0.0454495	0.0809857		1		0.0970584	0.139627				0.566522					6.23174	0.585614
0.00224486	0.0915204		0			0.00224486	0.0645462		1		0.139642	0.130547				0.755362					5.09869	4.97772
0.00827064	0.212343		0			0.00827064	0.0996359		0.758621		0.167551	0.0805544				0.755362					3.39913	4.68491
0.00844785	0.145027		0			0.00844785	0.0946876		1		0.115466	0.0445832				0.755362					6.0429	4.97772
0.0226183	0.106129		0			0.0226183	0.0918315		1		0.129827	0.0556042				0.566522					3.77681	4.97772
0.020411	0.137129		0			0.020411	0.0600441		0.965517		0.13763	0.116722				0.566522					5.28753	2.04965
0.00446253	0.0952021		0			0.00446253	0.0747789		0.62069		0.127722	0.0990249				0.755362					3.96565	5.27052
0.0175859	0.144849		0			0.0175859	0.117279		1		0.137328	0.0322399				0.755362					7.36478	8.4914
0.029471	0.0844696		0			0.029471	0.0989547		1		0.137284	0.0426067				0.566522					5.28753	7.02737
-0.0149737	0.108976		0			-0.0149737	0.0986617		0.586207		0.142925	0.0930665				0.755362					7.74246	4.68491
0.0216868	0.10277		0			0.0216868	0.0717149		1		0.116495	0.0774772				0.755362					4.34333	2.92807
0.0151901	0.107275		0			0.0151901	0.0644592		1		0.134649	0.0650277				0.566522					5.47638	6.44175
-0.0123898	0.137744		0			-0.0123898	0.0511327		1		0.144389	0.0160944				0.566522					4.90985	3.51368
-0.0214766	0.0962705		0			-0.0214766	0.0727762		0.965517		0.179983	0.0603454				0.755362					6.60942	7.90579
0.0018034	0.100125		0			0.0018034	0.0625185		1		0.161603	0.0474635				0.755362					6.79826	5.56333
0.0163442	0.0922975		0			0.0163442	0.0710809		0.931034		0.232777	0.0506867				0.755362					6.0429	9.66263
0.00234883	0.0611848		0			0.00234883	0.0652885		0.482759		0.214529	0.0883672				0.755362					7.36478	3.22088
-0.000697773	0.0743688		0			-0.000697773	0.0689437		0.896552		0.19347	0.065322				0.755362					6.79826	7.61298
-0.0169405	0.0798852		0			-0.0169405	0.0921677		0.586207		0.265763	0.0682233				0.755362					7.17594	14.0547
0.0211244	0.0990733		0			0.0211244	0.083944		0.931034		0.240689	0.0472965				0.755362					7.55362	7.61298
0.0410576	0.0651706		0			0.0410576	0.0768323		0.344828		0.253834	0.0669994				0.755362					6.60942	3.80649
0.01465	0.0687684		0			0.01465	0.0903821		1		0.208976	0.0819248				0.755362					5.66522	15.226
0.0019916	0.0501446		0			0.0019916	0.0720786		1		0.222226	0.0512012				0.755362					7.74246	2.04965
0.0166255	0.0996172		0			0.0166255	0.0800653		0.758621		0.242686	0.05983				0.755362					6.0429	10.541
-0.0170895	0.139791		0			-0.0170895	0.0816226		0.965517		0.225474	0.111245				0.566522					4.90985	10.2482
0.0199088	0.102955		0			0.0199088	0.0790874		1		0.214235	0.100565				0.755362					7.55362	2.92807
0.00884665	0.0887014		0			0.00884665	0.0783952		1		0.211273	0.0714215				0.755362					8.49782	7.8589
0.0204107	0.0770336		0			0.0204107	0.0894101		0.655172		0.241248	0.0800829				0.755362					6.9871	2.20049
-0.0441712	0.0870248		0			-0.0441712	0.0981018		0.517241		0.20492	0.0590491				0.566522					5.47638	9.43068
-0.0155963	0.110777		0			-0.0155963	0.0752528		1		0.227939	0.0866781				0.755362					7.36478	6.91583
0.019006	0.065593		0			0.019006	0.0716247		0.965517		0.210023	0.0770963				0.755362					7.17594	5.0297
-1.72497e-05	0.0530018		0			-1.72497e-05	0.0795021		0.551724		0.235832	0.0460207				0.755362					6.0429	7.23019
0.00982256	0.0758906		0			0.00982256	0.0559679		1		0.233861	0.0561959				0.566522					5.85406	8.48761
0.0103539	0.210104		0			0.0103539	0.0727445		1		0.240942	0.0673743				0.566522					6.60942	3.14356
0.00665591	0.139861		0			0.00665591	0.07134		0.655172		0.235001	0.0453231				0.755362					5.28753	2.8292
0.00501248	0.153957		0			0.00501248	0.0502744		0.793103		0.205357	0.0677733				0.755362					6.60942	5.0297
0.00324916	0.109796		0			0.00324916	0.0736151		1		0.194056	0.0341579				0.566522					5.85406	3.14356
-0.039356	0.121022		0			-0.039356	0.068416		0.931034		0.187966	0.0902302				0.755362					4.72101	3.77227
-0.00443392	0.162992		0			-0.00443392	0.084034		1		0.0944684	0.0602249				0.755362					7.17594	6.91583
0.00570324	0.0888826		0			0.00570324	0.0689932		1		0.228521	0.0290137				0.755362					6.9871	20.1188
0.0336036	0.106563		0			0.0336036	0.077212		1		0.208458	0.0397193				0.566522					8.49782	4.08663
0.0290617	0.165008		0			0.0290617	0.0726613		0.965517		0.197328	0.145964				0.566522					2.45493	5.34405
-0.00259755	0.108866		0			-0.00259755	0.0703796		0.758621		0.154066	0.106541				0.566522					3.39913	2.51485
0.0167191	0.138546		0			0.0167191	0.053368		0.965517		0.179362	0.0700515				0.755362					4.15449	8.17326
-0.000944521	0.103935		0			-0.000944521	0.0591418		1		0.235924	0.0769713				0.755362					7.17594	15.7178
0.0211322	0.130186		0			0.0211322	0.0613887		1		0.235589	0.032694				0.755362					4.72101	6.91583
-0.00885795	0.110905		0			-0.00885795	0.0964992		0.655172		0.200869	0.087458				0.566522					3.77681	1.57178
0.0398249	0.0767002		0			0.0398249	0.0688489		0.965517		0.204747	0.128489				0.755362					3.77681	6.08866
-0.0193653	0.0793609		0			-0.0193653	0.0717934		1		0.219741	0.100092				0.755362					2.45493	25.9569
-0.00769099	0.124608		0			-0.00769099	0.0708632		0.793103		0.207701	0.0864817				0.755362					4.34333	18.266
1.38176e-05	0.106501		0			1.38176e-05	0.111642		0.827586		0.219539	0.165271				0.755362					7.17594	22.7524
-0.0080229	0.0711842		0			-0.0080229	0.0868928		1		0.228758	0.124601				0.755362					8.12014	6.08866
-0.0250933	0.0767242		0			-0.0250933	0.0819691		0.758621		0.252566	0.1095				0.755362					5.85406	8.33185
-0.00691044	0.0552942		0			-0.00691044	0.0736774		0.413793		0.222852	0.0853774				0.566522					5.09869	3.52501
0.0388656	0.0999491		0			0.0388656	0.0726688		0.517241		0.232713	0.0741008				0.755362					3.77681
-0.00496125	0.0873843		0			-0.00496125	0.0668167		0.793103		0.230279	0.0824586				0.755362					5.09869
-0.0179439	0.0639623		0			-0.0179439	0.0554233		0.896552		0.208351	0.0654717				0.755362					7.74246
0.0176335	0.0828446		0			0.0176335	0.0696533		1		0.221151	0.0610937				0.566522					3.77681
0.0161611	0.0862568		0			0.0161611	0.06692		1		0.228099	0.0752429				0.566522					5.28753
0.00755879	0.0678198		0			0.00755879	0.0997925		0.758621		0.21038	0.0700141				0.755362					3.77681
0.0142868	0.0621546		0			0.0142868	0.0699828		1		0.231041	0.0248258				0.755362					4.15449
-0.0115394	0.0723398		0			-0.0115394	0.0678014		1		0.234952	0.0896178				0.566522					1.51072
-0.0426662	0.059735		0			-0.0426662	0.0776786		1		0.247512	0.134283				0.566522					5.47638
-0.00658093	0.0731612		0			-0.00658093	0.0887623		0.241379		0.24062	0.104332				0.755362					8.12014
-0.00760516	0.0726002		0			-0.00760516	0.0799357		1		0.188855	0.0680458				0.755362					4.72101
0.00870194	0.238477		0			0.00870194	0.0487704		0.689655		0.236905	0.084511				0.566522					3.58797
0.0127526	0.103906		0			0.0127526	0.0857964		0.758621		0.216609	0.0744635				0.566522					2.07725
-0.0053461	0.173995		0			-0.0053461	0.0751213		0.758621		0.112951	0.0777629				0.755362					2.83261
0.0208632	0.124365		0			0.0208632	0.0758924		1		0.193038	0.0811627				0.755362					2.45493
-0.0304557	0.24122		0			-0.0304557	0.0751072		0.413793		0.20379	0.0868642				0.566522					4.53217
-0.0232436	0.136875		0			-0.0232436	0.0789438		1		0.229484	0.0493542				0.566522					1.88841
0.038064	0.120229		0			0.038064	0.0613634		0.275862		0.126283	0.0744252				0.566522					3.77681
0.0150515	0.168385		0			0.0150515	0.0527068		0.517241		0.149498	0.0551271				0.755362					6.23174
-0.00533176	0.227558		0			-0.00533176	0.103991		0.448276		0.145514	0.0576723				0.755362					6.60942
0.00572514	0.159228		0			0.00572514	0.062115		0.482759		0.156032	0.0582057				0.755362					5.85406
0.00187982	0.151508		0			0.00187982	0.0731082		0.896552		0.130707	0.0386747				0.755362					4.53217
0.0210484	0.196635		0			0.0210484	0.0570203		1		0.156651	0.0580427				0.755362					6.0429
-0.00788693	0.116327		0			-0.00788693	0.0661969		0.689655		0.167229	0.069826				0.755362					4.90985
0.000884756	0.112231		0			0.000884756	0.0939565		0.862069		0.18552	0.0738691				0.944203					6.9871
0.00121189	0.105796		0			0.00121189	0.0690636		0.931034		0.170906	0.0505249				0.755362					6.0429
-0.00153112	0.12394		0			-0.00153112	0.0586072		1		0.19549	0.0548331				0.755362					7.17594
-0.00216536	0.0754882		0			-0.00216536	0.0605987		0.827586		0.182618	0.0622259				0.755362					5.47638
0.00178324	0.0968328		0			0.00178324	0.0678387		0.931034		0.178546	0.0466603				0.566522					3.77681
0.00193312	0.0739954		0			0.00193312	0.0596506		0.931034		0.131038	0.0526859				0.755362					5.09869
0.00187768	0.0944718		0			0.00187768	0.0826319		0.931034		0.164821	0.0373998				0.755362					6.0429
-0.00240031	0.0774771		0.103432			-0.00240031	0.0682559		0.965517		0.164496	0.0448689				0.755362					6.42058
-0.044421	0.087663		0			-0.044421	0.0741234		0.482759		0.163131	0.0539175				0.566522					7.55362
0.00769278	0.275234		0			0.00769278	0.0690706		0.931034		0.154858	0.0371417				0.566522					5.28753
-0.00527039	0.231353		0			-0.00527039	0.0556432		0.931034		0.179529	0.045257				0.755362					7.74246
0.0299736	0.194889		0			0.0299736	0.0682261		0.931034		0.15688	0.059348				0.755362					4.72101
0.00655722	0.164268		0			0.00655722	0.0871424		0.931034		0.166115	0.0377791				0.566522					4.72101
0.0249996	0.207135		0			0.0249996	0.0700408		0.931034		0.158497	0.0374352				0.755362					5.09869
0.00517731	0.154578		0			0.00517731	0.0443071		0.931034		0.177362	0.014277				0.755362					3.96565
-0.0510664	0.19201		0			-0.0510664	0.055772		0.931034		0.150466	0.0127597				0.755362					4.72101
-0.026378	0.127525		0			-0.026378	0.0743895		0.896552		0.140949	0.0995745				0.566522					5.09869
0.0122835	0.152046		0			0.0122835	0.0499447		0.724138		0.159133	0.047503				0.755362					2.83261
0.0197995	0.179313		0			0.0197995	0.0607538		0.931034		0.0322406	0.0374077				0.566522					3.96565
0.0163722	0.178214		0			0.0163722	0.0496449		0.896552		0.150941	0.0773254				0.755362					6.9871
-0.0188782	0.19068		0			-0.0188782	0.086856		0.896552		0.140548	0.0280253				0.566522					4.34333
0.00172625	0.186976		0			0.00172625	0.073727		0.931034		0.162397	0.0686904				0.566522					2.83261
0.0158639	0.120049		0			0.0158639	0.0871957		0.931034		0.106338	0.0448047				0.566522					3.96565
-0.0109072	0.0783548		0			-0.0109072	0.0834169		0.724138		0.123519	0.0479902				0.755362					6.60942
0.0198009	0.068607		0			0.0198009	0.11772		0.965517		0.149067	0.0272325				0.755362					7.17594
0.0307172	0.0610641		0			0.0307172	0.0924198		0.862069		0.153048	0.0507727				0.755362					6.79826
0.00888774	0.0736841		0			0.00888774	0.0869603		0.931034		0.131668	0.0288619				0.566522					5.66522
0.0190195	0.0590851		0			0.0190195	0.0926521		0.931034		0.138107	0.0669977				0.755362					6.0429
0.0177511	0.066905		0.206864			0.0177511	0.0833925		0.931034		0.131195	0.0324193				0.755362					7.55362
0.00117962	0.0681342		0			0.00117962	0.102869		0.931034		0.156173	0.0453429				0.755362					6.9871
-0.0536992	0.0710414		0			-0.0536992	0.0951969		0.931034		0.139783	0.0348461				0.755362					4.72101
0.0229124	0.0585136		0			0.0229124	0.104023		0.931034		0.117552	0.0514416				0.755362					8.12014
0.0344918	0.137544		0			0.0344918	0.0695696		0.965517		0.149401	0.0400281				0.755362					3.96565
-0.00214572	0.139998		0			-0.00214572	0.0769869		0.896552		0.116838	0.0506769				0.755362					6.60942
0.0182677	0.147643		0			0.0182677	0.0723957		0.862069		0.166075	0.05086				0.755362					3.96565
-0.0125474	0.137968		0			-0.0125474	0.0951087		0.931034		0.129059	0.0541213				0.944203					7.55362
0.0322698	0.107405		0			0.0322698	0.0852517		0.689655		0.141526	0.0177399				0.755362					4.34333
-0.00447459	0.167717		0			-0.00447459	0.0808525		0.827586		0.112461	0.0551697				0.566522					4.90985
0.0372612	0.131991		0			0.0372612	0.082126		0.896552		0.16348	0.0418195				0.755362					4.53217
0.0163934	0.102912		0			0.0163934	0.0721003		0.931034		0.155532	0.0404224				0.755362					4.15449
-0.0177906	0.11693		0.105448			-0.0177906	0.0655992		1		0.153815	0.0444742				0.755362					6.60942
0.0208375	0.092399		0.105448			0.0208375	0.0820412		0.931034		0.158165	0.0417824				0.566522					5.09869
-0.0106505	0.124154		0			-0.0106505	0.0863065		0.931034		0.181506	0.0467577				0.566522					4.53217
-0.0208058	0.0492855		0			-0.0208058	0.0784287		0.551724		0.154659	0.047499				0.755362					5.47638
0.00402907	0.0620683		0			0.00402907	0.0824126		0.827586		0.14634	0.0333899				0.755362					3.02145
0.0210799	0.0799773		0			0.0210799	0.0661485		0.448276		0.14556	0.0733267				0.566522					6.60942
0.0241898	0.0850355		0			0.0241898	0.0704768		0.931034		0.142593	0.248216				0.566522					2.07725
-0.0134605	0.0756247		0			-0.0134605	0.0808353		0.655172		0.115958	0.0286718				0.755362					3.96565
-0.0184672	0.114125		0			-0.0184672	0.0697606		0.758621		0.141341	0.0276738				0.755362					4.34333
0.00570645	0.0919924		0			0.00570645	0.0832999		0.517241		0.134681	0.018783				0.566522					5.09869
-0.0100704	0.0945475		0			-0.0100704	0.0533547		0.931034		0.14245	0.0306045				0.566522					3.96565
-0.0273399	0.0916549		0			-0.0273399	0.0858378		0.862069		0.145497					0.755362					5.85406
0.0136981	0.0481991		0			0.0136981	0.0515994		0.793103		0.149428					0.755362					7.17594
-0.0158869	0.0689197		0			-0.0158869	0.0679017		0.931034		0.192068					0.755362					9.63087
0.0195914	0.05771		0			0.0195914	0.0632367		0.931034		0.211425					0.755362					6.60942
-0.00444351	0.0635336		0			-0.00444351	0.0699503		0.448276		0.239777					0.755362					4.72101
0.0395703	0.0722282		0			0.0395703	0.111406		0.655172		0.203885					0.755362					5.85406
0.00406629	0.0578121		0			0.00406629	0.0989119		0.965517		0.230197					0.755362					10.1974
0.0185155	0.0825175		0			0.0185155	0.101377		0.689655		0.231555					0.755362					7.36478
0.00965919	0.140371		0			0.00965919	0.077225		0.793103		0.196547					0.755362					6.0429
0.0122584	0.0664514		0			0.0122584	0.0752408		0.896552		0.175382					1.13304					12.4635
0.0161087	0.0679479		0			0.0161087	0.103668		0.931034		0.204263					0.755362					8.49782
0.0105335	0.061466		0			0.0105335	0.0949494		0.655172		0.202794					0.566522					7.36478
0.013881	0.0745671		0			0.013881	0.0770422		0.931034		0.190031					0.566522					7.9313
-0.0403504	0.0570845		0			-0.0403504	0.0935684		0.931034		0.203173					0.755362					7.36478
-0.0287331	0.108157		0			-0.0287331	0.0930853		0.517241		0.20615					0.755362					6.23174
0.0166832	0.0941873		0			0.0166832	0.0859377		0.965517		0.20203					0.566522					6.79826
-0.0143175	0.0998391		0			-0.0143175	0.0929837		0.896552		0.216697					0.755362					6.23174
-0.000800579	0.0535363		0			-0.000800579	0.0860359		0.413793		0.18013					0.755362					3.96565
-0.000225094	0.0626061		0			-0.000225094	0.0950272		0.931034		0.176134					0.755362					6.79826
0.0144913	0.0644224		0			0.0144913	0.0851293		0.310345		0.231572					0.566522					4.72101
0.00122953	0.0673949		0			0.00122953	0.101635		0.931034		0.20511					0.566522					6.42058
-0.00115147	0.0816495		0			-0.00115147	0.0693295		0.586207		0.199795					0.755362					6.79826
0.01412	0.0687143		0			0.01412	0.0889528		0.758621		0.199604					0.755362					6.23174
-0.00567139	0.0526328		0			-0.00567139	0.0782886		0.0689655		0.188463					0.566522					7.36478
0.0510656	0.0743037		0			0.0510656	0.0647444		0.586207		0.189743					0.755362					2.45493
0.026867	0.0743938		0			0.026867	0.053103		0.931034		0.0690565					0.755362					6.79826
0.0042549	0.11996		0			0.0042549	0.091042		0.896552		0.233332					0.755362					3.58797
-0.00375009	0.0613306		0			-0.00375009	0.0964172		0.862069		0.172546					0.566522					7.36478
0.00990581	0.0629685		0			0.00990581	0.0965536		0.931034		0.189632					0.755362					4.34333
0.00162345	0.0628683		0			0.00162345	0.0880813		0.62069		0.124332					0.755362					3.96565
-0.00292747	0.0519471		0			-0.00292747	0.0753152		0.482759		0.133715					0.755362					7.74246
0.00371864	0.05042		0			0.00371864	0.0824737		0.965517		0.150025					0.755362					6.42058
0.0146275	0.0570548		0			0.0146275	0.0933599		0.413793		0.169126					0.755362					6.23174
0.00497349	0.050941		0			0.00497349	0.101237		0.931034		0.140226					0.755362					6.23174
0.00318597	0.0683083		0.104965			0.00318597	0.0814073		0.724138		0.172435					0.755362					7.74246
0.00267936	0.0559146		0			0.00267936	0.1171		0.931034		0.171301					0.755362					6.23174
0.0194687	0.0695217		0.20993			0.0194687	0.0857117		0.551724		0.180783					0.755362					7.36478
-0.0166795	0.0515238		0			-0.0166795	0.0974538		0.448276		0.169389					0.755362					4.53217
-0.00799358	0.0737785		0			-0.00799358	0.102561		0.793103		0.14614					0.755362					12.0858
0.0245298	0.0550117		0			0.0245298	0.109038		1		0.176963					0.755362					6.0429
0.0145702	0.264356		0			0.0145702	0.0995818		0.758621		0.173712					0.566522					4.72101
0.0294003	0.426315		0			0.0294003	0.101886		0.482759		0.156843					0.755362					6.9871
0.025257	0.228423		0			0.025257	0.0942146		1		0.17884					0.755362					8.68666
-0.0174126	0.153351		0			-0.0174126	0.103678		1		0.136396					0.755362					6.60942
-0.00850755	0.0770641		0			-0.00850755	0.106979		0.931034		0.1646					0.566522					6.42058
0.0111707	0.319239		0			0.0111707	0.098649		1		0.165379					0.755362					7.17594
0.0142852	0.268369		0			0.0142852	0.0823988		1		0.155036					0.755362					5.85406
-0.0119401	0.0692444		0			-0.0119401	0.0979153		1		0.168814					0.755362					4.34333
0.0264661	0.0998556		0			0.0264661	0.0654723		1		0.155655					0.566522					5.09869
0.0246382	0.349541		0			0.0246382	0.108695		1		0.139272					0.566522					7.36478
0.0144902	0.087996		0			0.0144902	0.0882561		1		0.167148					0.755362					5.47638
0.0183875	0.141023		0			0.0183875	0.0912503		1		0.14339					0.755362					3.58797
0.0101103	0.162108		0			0.0101103	0.0890175		1		0.178128					0.566522					6.42058
-0.000726999	0.062189		0			-0.000726999	0.0941352		1		0.151869					0.566522					2.07725
-0.0202177	0.199995		0			-0.0202177	0.0788835		1		0.0656819					0.944203					4.72101
0.0389959	0.292421		0			0.0389959	0.0836066		1		0.145584					0.755362					5.09869
0.0123221	0.306071		0			0.0123221	0.0476161		1		0.139682					0.566522					4.72101
-0.0224427	0.200759		0			-0.0224427	0.0588367		1		0.175956					0.566522					1.88841
-0.0011988	0.234294		0			-0.0011988	0.0671796		1		0.154153					0.755362					3.77681
0.0178808	0.0570345		0			0.0178808	0.0558377		1		0.194654					0.755362					5.28753
-0.00675199	0.170185		0			-0.00675199	0.0800811		1		0.210731					0.755362					6.79826
0.0551691	0.147082		0			0.0551691	0.0562402		1		0.209771					0.755362					6.0429
0.0130626	0.20006		0			0.0130626	0.0616183		1		0.160712					0.566522					5.09869
-0.00323368	0.144572		0			-0.00323368	0.0740897		1		0.206929					0.755362					7.55362
0.0221876	0.0893519		0			0.0221876	0.0452182		1		0.224522					0.755362					6.79826
-0.0267565	0.0732778		0			-0.0267565	0.0690231		1		0.228978					0.944203					6.79826
-0.00310745	0.200142		0			-0.00310745	0.046137		0.551724		0.189243					0.755362					5.47638
0.000418244	0.161732		0			0.000418244	0.0413593		1		0.175742					0.755362					6.23174
0.00140228	0.240058		0			0.00140228	0.0617839		0.965517		0.200665					0.755362					5.28753
-0.00544227	0.0547952		0			-0.00544227	0.0423664		0.931034		0.212082					0.566522					9.44203
-0.011075	0.0588505		0			-0.011075	0.0557853		0.965517		0.232099					0.755362					7.17594
0.0379037	0.0633066		0			0.0379037	0.0718138		1		0.191504					0.944203					6.60942
-0.0034406	0.144465		0			-0.0034406	0.0760275		1		0.192122					0.755362					4.90985
-0.00902882	0.215125		0			-0.00902882	0.0651972		1		0.197608					0.566522					6.9871
0.00758417	0.0847247		0			0.00758417	0.0616117		1		0.213871					0.755362					6.79826
-0.0285009	0.123299		0			-0.0285009	0.0580623		1		0.209025					0.755362					7.36478
-0.0165814	0.188481		0			-0.0165814	0.0838984		1		0.234721					0.755362					5.47638
-0.025808	0.0647574		0			-0.025808	0.0594633		1		0.191697					0.566522					6.9871
-0.0187624	0.0938526		0			-0.0187624	0.0809418		1		0.211261					0.755362					8.68666
0.0197747	0.0640969		0			0.0197747	0.0663104		1		0.17279					0.755362					10.1974
-0.0148596	0.0465487		0			-0.0148596	0.0649466		0.931034		0.248935					0.755362					5.85406
0.0245663	0.0748695		0			0.0245663	0.0843107		1		0.19559					0.566522					7.74246
0.0188931	0.0481514		0			0.0188931	0.0573433		1		0.182358					0.566522					4.90985
-0.010273	0.088755		0			-0.010273	0.056699		0.896552		0.105022					0.755362					9.25319
-0.0127386	0.191238		0			-0.0127386	0.0402023		1		0.206246					0.755362					5.66522
-0.00491967	0.343575		0			-0.00491967	0.0666566		1		0.205999					0.566522					6.79826
-0.00156522	0.0462424		0			-0.00156522	0.0487378		1		0.226034					0.566522					7.55362
0.0209223	0.0565659		0			0.0209223	0.0633506		1		0.10543					0.755362					5.66522
0.0244124	0.0462594		1.31429			0.0244124	0.0541813		1		0.105336					0.755362					10.0085
0.017978	0.329928		0			0.017978	0.046944		1		0.132765					0.944203					6.42058
0.0115765	0.0947615		0			0.0115765	0.0516897		1		0.114456					0.755362					7.74246
0.018948	0.413882		0			0.018948	0.0412951		0.965517		0.124484					0.755362					3.39913
0.0070586	0.0637067		0			0.0070586	0.0515929		1		0.0846531					1.32188					6.79826
-0.00805069	0.113538		1.09525			-0.00805069	0.0511444		1		0.127349					0.755362					7.74246
-0.0150542	0.133848		0.985721			-0.0150542	0.0489441		1		0.121946					0.755362					7.17594
0.00297563	0.227326		0			0.00297563	0.0475381		1		0.1393					0.755362					5.47638
-0.0145357	0.125322		0			-0.0145357	0.0364647		1		0.0933049					0.944203					4.72101
-0.00249455	0.0518942		1.31429			-0.00249455	0.0703017		1		0.103768					0.755362					5.66522
-0.0101933	0.0467233		0			-0.0101933	0.0523918		1		0.100379					0.566522					7.17594
0.00518224	0.0457117		0			0.00518224	0.0516023		1		0.122827					0.755362					5.28753
0.0252115	0.0627543		0.876196			0.0252115	0.0487701		1		0.0916684					0.755362					6.9871
0.0126115	0.0720105		0			0.0126115	0.0319941		1		0.129447					0.755362					6.0429
0.0441134	0.0565899		0.109525			0.0441134	0.0514504		1		0.100911					0.944203					3.39913
-0.00984714	0.0659244		0			-0.00984714	0.0393453		0.931034		0.0995591					0.755362					5.66522
0.0142242	0.0484324		1.20477			0.0142242	0.0541831		1		0.140529					0.755362					3.58797
0.000803322	0.0566479		1.20477			0.000803322	0.0548019		0.689655		0.105537					0.755362					2.64377
-0.0159849			0			-0.0159849	0.0450333		1		0.106215					0.755362					7.36478
-0.0129309			0			-0.0129309	0.0491255		1		0.091783					0.566522					11.7081
0.0319329			1.20477			0.0319329	0.0514701		1		0.104267					0.755362					4.72101
0.0103169			0			0.0103169	0.0723886		1		0.125438					0.755362					6.23174
0.0138535			0			0.0138535	0.0648838		1		0.10439					0.566522					8.12014
0.0197843			1.42382			0.0197843	0.0617184		1		0.123972					0.755362					6.42058
-0.0213412			0.985721			-0.0213412	0.0571837		1		0.105963					0.755362					6.9871
-0.0128737			0			-0.0128737	0.0592143		1		0.14544					0.755362					5.09869
-0.025846			0			-0.025846	0.0585485		0.896552		0.111565					0.566522					3.02145
0.0111332			0.109525			0.0111332	0.0637527		1		0.124095					0.566522					5.09869
0.0582825			0			0.0582825	0.0560192		1		0.0935557					0.566522					6.79826
0.000353497			0.547623			0.000353497	0.0653131		1		0.157128					0.755362					8.8755
0.00281308			0			0.00281308	0.0512213		1		0.180517					0.755362					7.55362
-0.0218322			0			-0.0218322	0.0693304		1		0.189502					0.755362					8.49782
0.0287888			0			0.0287888	0.0616686		1		0.149424					0.566522					6.9871
0.0251823			0			0.0251823	0.0482751		0.965517		0.184248					0.755362					8.68666
-0.0113996			0			-0.0113996	0.0408008		0.965517		0.189157					0.755362					7.17594
0.00992823			0			0.00992823	0.0435211		0.965517		0.168541					0.755362					9.81971
0.0231401			0			0.0231401	0.0581964		0.965517		0.162769					0.755362					9.06435
-0.0202706			1.20477			-0.0202706	0.0571105		1		0.167764					0.755362					3.96565
0.013028			0.985721			0.013028	0.058765		1		0.164108					0.755362					7.17594
-0.000353964			0			-0.000353964	0.0508402		0.965517		0.151126					0.566522					6.9871
0.00247328			0.219049			0.00247328	0.0473338		1		0.181687					0.755362					9.44203
0.0107522			0			0.0107522	0.047067		1		0.176221					0.755362					5.47638
0.0186551			0			0.0186551	0.053567		1		0.144501					0.755362					10.7639
0.0430422			0			0.0430422	0.0605765		0.896552		0.153494					0.566522					7.74246
-0.0178069			0			-0.0178069	0.0722923		1		0.129261					0.755362					6.60942
-0.00681803			0			-0.00681803	0.0618619		1		0.184615					0.755362					7.36478
0.00556554			0			0.00556554	0.0544873		1		0.155015					0.755362					6.23174
-0.0219555			0			-0.0219555	0.0794129		1		0.164651					0.566522					4.34333
0.0211999			0			0.0211999	0.0611929		1		0.167022					0.755362					6.9871
0.00512909			0			0.00512909	0.0557289		0.965517		0.153031					0.755362					11.1416
-0.00984936			0			-0.00984936	0.0686649		0.965517		0.144242					0.755362					8.30898
0.0356907			0			0.0356907	0.0598372		1		0.150465					0.944203					6.42058
-0.00535141			0			-0.00535141	0.0486633		1		0.164235					0.944203					6.42058
0.0228638			0			0.0228638	0.0543548		1		0.173283					0.755362					3.58797
-0.0187317			0			-0.0187317	0.0776344		1		0.151364					0.566522					2.26609
0.00738221			0			0.00738221	0.0544335		0.793103		0.142474					0.755362					1.69956
0.031224			0			0.031224	0.0634427		0.896552		0.051055					0.566522					3.21029
-0.00493022			0			-0.00493022	0.0669209		0.551724		0.0722667					0.944203					5.66522
0.0016594			0			0.0016594	0.0560137		0.827586		0.109716					0.755362					2.64377
-0.0136058			0.122727			-0.0136058	0.0704215		1		0.0893865					0.755362					3.21029
-0.00557336			0			-0.00557336	0.0540797		1		0.104247					0.566522					1.88841
-0.0197426			0			-0.0197426	0.0581231		1		0.107905					0.755362					2.64377
0.00875646			0			0.00875646	0.0516391		1		0.131294					0.755362					5.28753
-0.00364033			0			-0.00364033	0.0557894		1		0.116543					0.755362					1.69956
0.00967255			0			0.00967255	0.0832664		1		0.0940095					0.566522					5.28753
-0.00561323			0			-0.00561323	0.070123		1		0.0654181					1.32188					3.02145
0.0260378			0			0.0260378	0.0522216		1		0.107757					0.755362					1.88841
-0.0108994			0			-0.0108994	0.0668122		1		0.102883					0.566522					3.58797
-0.000266465			0			-0.000266465	0.0459239		1		0.0996079					0.755362					6.9871
0.003799			0			0.003799	0.0613045		1		0.101638					0.755362					1.88841
-0.0131881			0			-0.0131881	0.0573413		1		0.0975844					0.755362					2.26609
-0.00183209			0			-0.00183209	0.0753108		1		0.109117					0.566522					4.53217
0.00960531			0			0.00960531	0.0570652		1		0.0954623					0.755362					2.64377
0.0502785			0			0.0502785	0.0545375		1		0.0926551					0.755362					4.34333
0.00921533			0			0.00921533	0.0536064		1		0.118998					0.755362					1.51072
0.0223194			0.109177			0.0223194	0.0619521		1		0.137972					0.566522					3.02145
-0.0244174			0			-0.0244174	0.0718056		1		0.103586					0.566522					3.77681
0.0147084			0			0.0147084	0.0579484		1		0.112572					0.755362					2.64377
-0.0385748			0			-0.0385748	0.0635231		1		0.112805					0.755362					4.34333
-0.0161485			0			-0.0161485	0.0453369		1		0.0948345					0.566522					1.51072
0.0685485			0			0.0685485	0.0646591		1		0.115157					0.755362					1.69956
-0.0124584			0			-0.0124584	0.080695		1		0.0852795					0.755362					3.58797
-0.0218041			0.109177			-0.0218041	0.0692689		0.0344828		0.0854396					0.755362					2.83261
0.00823271			0.218354			0.00823271	0.0738727		1		0.112117					0.566522					2.26609
0.040515			0			0.040515	0.0532502		1		0.10105					0.755362					2.83261
0.030341			0.109177			0.030341	0.0473596		1		0.0833163					0.566522					4.53217
-0.00964803			0			-0.00964803	0.0617177		1		0.101318					0.755362					4.53217
0.00318363			0			0.00318363	0.0605227		1		0.129657					0.755362					6.0429
-0.0290293			0.109177			-0.0290293	0.0322433		0.965517		0.109173					0.755362					4.34333
-0.00533819			0			-0.00533819	0.0595271		1		0.0908781					0.566522					10.5751
-0.00375595			1.20095			-0.00375595	0.0592518		1		0.129538					0.755362					3.58797
-0.00917397			0			-0.00917397	0.107937		1		0.147081					0.755362					4.15449
-0.00371714			0			-0.00371714	0.100318		1		0.140702					0.755362					5.85406
0.0255336			0			0.0255336	0.0898118		1		0.115482					0.944203					3.39913
0.0122192			0			0.0122192	0.0874853		1		0.127029					0.755362					3.96565
-0.0105416			0			-0.0105416	0.0927531		1		0.11635					0.755362					7.55362
-0.0130424			0			-0.0130424	0.105877		1		0.119337					0.755362					3.58797
-0.0107739			0			-0.0107739	0.0979989		1		0.114353					0.755362					4.34333
-0.0245642			0			-0.0245642	0.0934648		1		0.106449					0.755362					4.90985
0.0306275			0.109177			0.0306275	0.100476		1		0.108789					0.755362					6.42058
-0.00493096			0.109177			-0.00493096	0.0780421		1		0.103161					0.755362					5.66522
0.0125595			0.109177			0.0125595	0.0818327		1		0.105243					0.566522					6.23174
-0.00108558			0.109177			-0.00108558	0.109513		1		0.11921					0.755362					5.09869
0.00109193			0			0.00109193	0.0938309		1		0.133757					0.755362					5.28753
0.0266133			0.109177			0.0266133	0.0853809		1		0.102579					0.566522					3.58797
0.00648958			0			0.00648958	0.0950574		0.931034		0.115753					0.566522					4.72101
-0.00287488			0			-0.00287488	0.0823648		1		0.112824					0.755362					5.66522
-0.0201604			0			-0.0201604	0.0819901		1		0.111891					0.755362					6.60942
0.00965979			0			0.00965979	0.0991311		1		0.131507					0.566522					3.21029
0.0135703			0.109177			0.0135703	0.094096		1		0.121583					0.755362					8.30898
-0.00638962			0			-0.00638962	0.0786339		1		0.102324					0.755362					4.34333
0.025533			0.218354			0.025533	0.0897969		1		0.0911436					0.566522					5.09869
0.00111393			0			0.00111393	0.0788876		1		0.100028					0.566522					6.79826
0.00793874			0			0.00793874	0.109156		1		0.157262					0.566522					6.79826
-0.00809244			0			-0.00809244	0.0821948		1		0.199786					0.755362					7.17594
-0.0160393			0			-0.0160393	0.0725914		1		0.231977					0.755362					6.60942
-0.00669462			0.109177			-0.00669462	0.108371		1		0.256578					0.755362					9.81971
0.0482858			0			0.0482858	0.0631371		1		0.221192					0.755362					8.68666
0.0243075			0			0.0243075	0.0777374		1		0.236225					0.755362					8.30898
0.0144712			0.109177			0.0144712	0.0816206		0.965517		0.248056					0.755362					7.55362
0.0114403			0.109177			0.0114403	0.0404354		1		0.245234					0.755362					8.49782
0.00145905			0			0.00145905	0.040978		1		0.228085					0.755362					7.36478
-0.0221383			0			-0.0221383	0.0356513		1		0.226571					0.755362					7.9313
0.0193023			0			0.0193023	0.0391507		1		0.253884					0.755362					7.36478
0.00764542			0			0.00764542	0.0391268		1		0.227328					0.566522					8.30898
0.0174552			0.109177			0.0174552	0.0376625		1		0.2456					0.755362					7.17594
-0.0273057			0			-0.0273057	0.0405143		1		0.264257					0.755362					5.85406
-0.00713294			0			-0.00713294	0.0372045		0.862069		0.235543					0.755362					5.66522
0.00413294			0			0.00413294	0.0507276		1		0.222895					0.566522					7.74246
-0.0146791			0.109177			-0.0146791	0.0522923		1		0.252782					0.755362					6.9871
-0.00823445			0			-0.00823445	0.0612127		1		0.233744					0.755362					8.68666
0.00829989			0			0.00829989	0.060251		0.896552		0.248587					0.755362					4.72101
0.0182557			0			0.0182557	0.0640226		1		0.239636					0.755362					6.79826
0.0085374			0			0.0085374	0.0413981		1		0.2528					0.755362					8.12014
-0.0178583			0			-0.0178583	0.0592097		1		0.244776					0.755362					6.79826
0.00977393			0			0.00977393	0.0556605		1		0.24689					0.755362					4.72101
0.0145951			0			0.0145951	0.0511901		0.793103		0.239124					0.566522					3.39913
0.00159369			0			0.00159369	0.0630377		1		0.226986					0.755362					7.55362
-0.00621188			0			-0.00621188	0.0474898		1		0.090543					0.755362					6.42058
-0.00134416			0			-0.00134416	0.0513363		1		0.234194					0.755362					8.8755
0.015042			0			0.015042	0.0476639		1		0.235092					0.566522					3.96565
0.0105174			0			0.0105174	0.0399181		1		0.206465					0.566522					4.15449
-0.0325174			0.115018			-0.0325174	0.0688822		0.931034		0.0976282					0.566522					4.90985
-0.00551064			0.115018			-0.00551064	0.0544697		1		0.111293					0.755362					4.15449
-0.00937321			0.115018			-0.00937321	0.0465005		0.965517		0.133493					0.755362					6.9871
-0.0329385			0			-0.0329385	0.0459422		0.655172		0.128787					0.755362					6.0429
0.0165518			0			0.0165518	0.0624708		0.689655		0.124267					0.755362					4.53217
-0.00173116			0.115018			-0.00173116	0.059122		0.931034		0.122223					0.755362					5.47638
0.00612507			0			0.00612507	0.0441776		0.689655		0.129127					0.755362					5.85406
-0.0154846			0.115018			-0.0154846	0.0664429		0.62069		0.1382					0.755362					5.28753
0.0058239			0			0.0058239	0.0594832		1		0.11923					0.755362					10.7639
-0.00256758			0.115018			-0.00256758	0.0656034		1		0.122487					0.755362					5.47638
0.0154434			0			0.0154434	0.0380001		1		0.141916					0.755362					4.34333
0.0131459			0.230035			0.0131459	0.0575869		0.758621		0.12667					0.566522					3.39913
0.0254948			0.230035			0.0254948	0.0505313		1		0.113758					0.755362					7.17594
-0.0187722			0.115018			-0.0187722	0.0743277		1		0.116686					0.755362					4.15449
-0.0193361			0			-0.0193361	0.0536016		0.758621		0.112219					0.755362					5.47638
0.00741954			0			0.00741954	0.0482947		0.448276		0.138732					0.566522					6.23174
0.0112902			0.115018			0.0112902	0.0528475		1		0.122105					0.566522					4.15449
-0.00303484			0.115018			-0.00303484	0.0568124		1		0.126118					1.32188					4.72101
-0.0182197			0.115018			-0.0182197	0.0611891		0.965517		0.129174					0.755362					3.58797
0.0195654			0.115018			0.0195654	0.0586029		1		0.119078					0.566522					4.34333
-0.0216856			0			-0.0216856	0.0578915		1		0.118602					0.566522					4.72101
-0.0263205			0			-0.0263205	0.0521704		0.931034		0.138738					0.755362					4.15449
-0.0317802			0			-0.0317802	0.037829		0.965517		0.130912					0.755362					10.5751
0.00745254			0.115018			0.00745254	0.0558865		1		0.124568					0.566522					2.07725
0.000958155			0.115018			0.000958155	0.0355241		1		0.132728					0.755362					5.09869
-0.0209367			0			-0.0209367	0.0413194		1		0.0516051					0.755362					3.96565
0.00411882			0			0.00411882	0.0690302		1		0.139033					0.755362					4.72101
0.02894			0			0.02894	0.0431847		1		0.113102					0.566522					2.26609
0.0277076			0			0.0277076	0.044608		1		0.115136					0.566522					4.53217
-0.010694			0			-0.010694	0.0529342		0.931034		0.106005					0.566522					5.09869
0.0150515			0			0.0150515	0.039387		1		0.134597					0.755362					7.17594
0.0377681			0			0.0377681	0.0662775		1		0.157544					0.755362					4.90985
-0.0299437			0			-0.0299437	0.041327		1		0.178558					0.755362					8.12014
-0.00472891			0			-0.00472891	0.0465568		0.344828		0.140974					0.755362					6.0429
0.0251743			0			0.0251743	0.0336558		0.965517		0.156591					0.755362					6.42058
-0.0163523			0			-0.0163523	0.0435083		1		0.151521					0.755362					9.06435
0.00888826			0.493421			0.00888826	0.0355773		1		0.181331					0.755362					5.09869
-0.00354133			0			-0.00354133	0.0430536		0.862069		0.149784					0.755362					7.17594
0.0180765			0			0.0180765	0.0490152		1		0.133152					0.755362					6.9871
0.00122373			0			0.00122373	0.0341269		0.931034		0.147788					0.755362					5.28753
0.0127228			0			0.0127228	0.0406921		0.965517		0.151123					0.566522					7.9313
0.0105203			0			0.0105203	0.0430679		1		0.145514					0.566522					8.49782
-0.00274136			0			-0.00274136	0.0373896		1		0.135111					0.755362					6.0429
-0.00563752			0			-0.00563752	0.0504823		0.931034		0.169053					0.755362					5.66522
-0.00538382			0			-0.00538382	0.0523415		1		0.164264					0.566522					6.9871
0.0265641			0			0.0265641	0.0535364		1		0.157372					0.566522					5.85406
0.0176772			0			0.0176772	0.0539884		0.965517		0.176012					0.755362					8.12014
-0.0120067			0			-0.0120067	0.0503209		0.931034		0.186503					0.755362					6.23174
-0.0213737			0			-0.0213737	0.045657		0.931034		0.183829					0.566522					4.15449
-0.010204			0			-0.010204	0.0460104		0.931034		0.161826					0.755362					10.3862
0.0339809			0			0.0339809	0.0397496		1		0.18112					0.755362					5.47638
-0.0333511			0			-0.0333511	0.0369523		0.931034		0.18081					0.755362					6.9871
0.00299538			0			0.00299538	0.0459988		1		0.173785					0.566522					2.26609
0.0338971			0.246711			0.0338971	0.0518914		0.275862		0.170907					0.755362					5.66522
-0.0237143			0			-0.0237143	0.0453587		0.965517		0.0556979					0.755362					4.15449
0.00107661			0.493421			0.00107661	0.0495821		1		0.162513					0.755362					10.9528
-0.00838527			0			-0.00838527	0.0552336		0.793103		0.149638					0.566522					2.64377
-0.00650237			0			-0.00650237	0.0459176		1		0.154044					0.566522					6.42058
0.00158982			0			0.00158982	0.0436927		1		0.116026					0.566522					5.66522
-0.0141402			0			-0.0141402	0.0402845		0.758621		0.158412					0.755362					4.90985
-0.0202721			0			-0.0202721	0.0416106		1		0.193314					0.755362					5.85406
0.00965944			0			0.00965944	0.0369792		1		0.180432					0.755362					5.28753
0.00668807			0			0.00668807	0.0416055		0.931034		0.176072					0.755362					6.0429
-0.0255313			0			-0.0255313	0.0880179		0.517241		0.162167					0.755362					7.17594
0.0103584			0			0.0103584	0.0731671		0.965517		0.195388					0.755362					8.49782
-0.0150688			0			-0.0150688	0.0780707		0.965517		0.190848					0.755362					5.28753
0.0540811			0			0.0540811	0.0779349		1		0.165663					0.755362					6.60942
0.0417676			0			0.0417676	0.0736294		0.655172		0.168299					0.755362					3.77681
-0.0232126			0			-0.0232126	0.0860901		0.965517		0.180407					0.755362					7.55362
-0.00559271			0			-0.00559271	0.0882009		0.862069		0.153189					0.566522					6.23174
-0.0229115			0			-0.0229115	0.101149		0.724138		0.179724					0.755362					5.09869
0.0205579			0			0.0205579	0.081484		0.413793		0.184112					0.755362					5.47638
0.0235023			0.246711			0.0235023	0.0885201		0.62069		0.124609					0.755362					6.23174
-0.0132558			0			-0.0132558	0.0857241		1		0.167592					0.566522					6.9871
0.0116002			0			0.0116002	0.0738642		1		0.145293					0.566522					6.9871
-0.00522529			0.246711			-0.00522529	0.0697065		0.793103		0.152285					0.755362					8.8755
-0.00952769			0			-0.00952769	0.0600408		0.965517		0.177179					0.755362					4.15449
-0.00764587			0			-0.00764587	0.0825578		1		0.175394					0.566522					8.49782
-0.0229604			0			-0.0229604	0.086162		0.896552		0.144474					0.755362					6.42058
0.0151033			0			0.0151033	0.0868261		0.931034		0.171396					0.755362					5.09869
-0.0386358			0			-0.0386358	0.0792061		0.965517		0.149002					0.755362					7.17594
-0.0112437			0			-0.0112437	0.0712144		0.862069		0.156563					0.566522					2.64377
-0.00658089			0			-0.00658089	0.0669189		0.62069		0.160224					0.566522					3.77681
-0.0184392			0			-0.0184392	0.0800705		0.896552		0.06211					0.566522					6.23174
0.00729611			0			0.00729611	0.0805754		1		0.152928					0.755362					5.47638
0.0172845			0			0.0172845	0.0668849		1		0.154984					0.566522					0.755362
0.0363299			0			0.0363299	0.0574245		1		0.157123					0.755362					1.13304
0.0347564			0			0.0347564	0.0573323		0.862069		0.0449493					1.32188					1.88841
-0.00362067			0.246711			-0.00362067	0.0683773		0.896552		0.0415443					0.755362					1.88841
-0.0229637			0			-0.0229637	0.0623996		0.896552		0.0419292					1.32188					2.26609
-0.0195051			0			-0.0195051	0.0726121		0.862069		0.0480845					0.755362					3.58797
0.00679121			0			0.00679121	0.0688203		1		0.0480066					0.755362					1.69956
0.0303286			0			0.0303286	0.0504747		1		0.0659149					0.755362					1.69956
-0.0117308			0.246711			-0.0117308	0.0372667		1		0.0413811					0.944203					1.69956
-0.00910578			0			-0.00910578	0.03868		0.896552		0.0587484					0.566522					1.51072
-0.0304963			0			-0.0304963	0.05404		0.896552		0.0452404					0.566522					0.377681
-0.0130262			0.246711			-0.0130262	0.0632409		0.862069		0.0381645					0.755362					1.13304
0.021666			0			0.021666	0.0489771		1		0.0336843					1.69956					3.39913
0.0249348			0			0.0249348	0.0799553		1		0.0378352					0.755362					1.69956
-0.00980311			0			-0.00980311	0.0430884		1		0.0365512					0.755362					1.88841
-0.00207237			0			-0.00207237	0.0481392		1		0.0444625					0.755362					2.26609
0.0169931			0			0.0169931	0.046131		0.827586		0.059101					0.755362					3.39913
0.0250178			0			0.0250178	0.049644		1		0.0439282					0.755362					3.39913
0.0204663			0			0.0204663	0.0464919		0.62069		0.0462261					0.566522					2.45493
0.00468309			0			0.00468309	0.0623387		0.965517		0.05087					0.755362					2.07725
-0.0324108			0			-0.0324108	0.0337518		1		0.0485826					0.566522					1.13304
-0.00076698			0			-0.00076698	0.0501786		1		0.0429585					0.944203					2.26609
0.0269217			0			0.0269217	0.0469521		1		0.0537593					0.944203					1.88841
0.0112273			0			0.0112273	0.0391289		1		0.0400853					0.566522					1.69956
-0.006196			0			-0.006196	0.046662		1		0.0370482					0.944203					1.69956
-0.00866927			0			-0.00866927	0.0380804		0.758621		0.0630606					0.566522					5.47638
0.000238739			0			0.000238739	0.0364365		1		0.0892017					0.755362					1.32188
0.0356972			0.189673			0.0356972	0.0380025		0.931034		0.0939181					0.755362					2.83261
0.0164493			0			0.0164493	0.0476781		0.965517		0.0806207					0.755362					1.69956
-0.015519			0.189673			-0.015519	0.0507572		0.689655		0.062465					0.566522					2.26609
-0.00657487			0			-0.00657487	0.0444146		0.931034		0.0716458					0.755362					3.58797
-0.0213576			0.379346			-0.0213576	0.0531171		1		0.0889504					0.755362					2.64377
-0.00958702			0			-0.00958702	0.0505785		1		0.0839004					0.755362					9.81971
0.0105591			0.379346			0.0105591	0.0670323		1		0.0963323					0.566522					6.23174
0.0173348			0.189673			0.0173348	0.0401713		0.931034		0.0842637					0.755362					2.07725
0.00234256			0			0.00234256	0.0448378		0.793103		0.0819116					0.566522					3.58797
-0.0126622			0			-0.0126622	0.0320625		1		0.104186					0.566522					4.34333
0.0202261			0			0.0202261	0.0371645		1		0.0633121					0.566522					4.15449
0.0228934			0			0.0228934	0.0401946		1		0.0910301					0.755362					6.42058
0.00884202			0			0.00884202	0.0366346		0.931034		0.0894705					0.755362					4.72101
-0.0156508			0			-0.0156508	0.0548057		0.482759		0.0703298					0.566522					1.51072
-0.00030876			0			-0.00030876	0.0397783		0.896552		0.107063					0.755362					3.02145
-0.0328115			0			-0.0328115	0.0506429		0.896552		0.098232					0.755362					3.21029
0.010729			0			0.010729	0.0648875		0.310345		0.0862978					0.755362					3.02145
0.000476643			0			0.000476643	0.0566623		0.965517		0.135581					0.566522					2.64377
0.00694633			0			0.00694633	0.0501128		1		0.0798549					0.566522					2.83261
0.0187736			0			0.0187736	0.0666446		1		0.0833714					1.13304					3.02145
-0.041659			0			-0.041659	0.0415468		1		0.0975716					0.755362					3.77681
-0.0128015			0			-0.0128015	0.0509994		0.896552		0.093114					0.566522					3.21029
-0.0171693			0			-0.0171693	0.072112		1		0.066341					0.566522					9.81971
0.0174165			0			0.0174165	0.0652166		1		0.0670871					0.755362					2.83261
0.0101409			0			0.0101409	0.0311646		1		0.114942					0.755362					7.55362
0.00539145			0			0.00539145	0.0430637		1		0.0989758					0.566522					5.47638
-0.0144121			0.189673			-0.0144121	0.0544077		0.931034		0.119903					0.566522					10.5751
-0.0122371			0			-0.0122371	0.0468876		0.793103		0.0981365					0.566522					6.0429
0.00293194			0			0.00293194	0.06194		0.896552		0.135122					0.755362					4.15449
0.0132411			0			0.0132411	0.0732822		0.206897		0.151206					0.755362					6.0429
0.0244068			0			0.0244068	0.0367499		1		0.14037					0.755362					7.9313
-0.0255596			0.569018			-0.0255596	0.139148		0.965517		0.137339					0.755362					6.9871
-0.0253311			0			-0.0253311	0.126827		0.862069		0.150725					0.755362					7.55362
0.0228303			0			0.0228303	0.12662		0.793103		0.130725					0.755362					6.79826
0.00696236			0			0.00696236	0.127835		0.37931		0.145771					0.755362					5.47638
0.00962285			0			0.00962285	0.115317		1		0.160156					0.755362					4.53217
-0.0133821			0			-0.0133821	0.14679		1		0.135065					0.755362					6.79826
-0.0313407			0			-0.0313407	0.13489		1		0.151272					0.755362					7.36478
-0.0176404			0			-0.0176404	0.128117		1		0.160379					0.566522					3.77681
-0.00489359			0			-0.00489359	0.121776		0.37931		0.12218					0.566522					4.53217
0.0151276			0			0.0151276	0.141377		1		0.140055					0.755362					5.66522
0.000364409			0			0.000364409	0.107372		1		0.134665					0.755362					6.9871
0.0216805			0			0.0216805	0.121369		1		0.124468					0.566522					5.47638
-0.012886			0			-0.012886	0.139791		1		0.150348					0.566522					3.39913
-0.00138104			0			-0.00138104	0.12704		1		0.148277					0.755362					5.28753
0.0118416			0			0.0118416	0.114058		1		0.143705					0.755362					5.28753
0.0327858			0.379346			0.0327858	0.118538		1		0.11975					0.566522					6.0429
0.00734606			0			0.00734606	0.132021		1		0.107536					0.566522					7.36478
0.022947			0			0.022947	0.136683		0.206897		0.145608					0.755362					1.88841
-0.00253227			0.189673			-0.00253227	0.0973992		0.310345		0.146877					0.755362					6.79826
-0.00936895			0			-0.00936895	0.109135		0.965517		0.149029					0.566522					5.85406
-0.01264			0			-0.01264	0.137276		1		0.108963					0.755362					3.77681
0.005631			0			0.005631	0.126934		1		0.0494984					0.755362					1.69956
0.014261			0			0.014261	0.134534		0.586207		0.102908					0.755362					2.83261
0.0090865			0			0.0090865	0.119917		0.413793		0.116651					0.566522					3.96565
0.0143962			0			0.0143962	0.117973		0.275862		0.143861					0.566522					7.74246
-0.00974589			0			-0.00974589	0.115419		1		0.112704					0.566522					6.42058
-0.00457592			0.379346			-0.00457592	0.114249		0.551724		0.134903					0.755362					5.66522
0.0219889			0			0.0219889	0.0963348		0.793103		0.181667					0.755362					3.39913
-0.00300323			0			-0.00300323	0.0991783		0.551724		0.187765					0.755362					9.81971
-0.00180529			0			-0.00180529	0.0349893		0.172414		0.175617					0.755362					9.44203
0.0406912			0			0.0406912	0.039382		0.103448		0.198828					0.944203					7.17594
-0.00113543			0			-0.00113543	0.0554413		0.206897		0.196661					0.755362					6.9871
-0.0158399			0			-0.0158399	0.0435682		0.0689655		0.181546					0.755362					3.58797
0.0219297			0			0.0219297	0.0593654		0.172414		0.206609					0.755362					9.81971
-0.0171201			0			-0.0171201	0.0396813		0.965517		0.191099					0.755362					7.17594
0.0262188			0			0.0262188	0.0716231		0.275862		0.209259					0.755362					6.9871
-0.00267306			0.189673			-0.00267306	0.0651424		0.241379		0.234338					0.566522					4.53217
-0.0281746			0			-0.0281746	0.084398		0.0689655		0.182066					0.755362					7.17594
-0.0304379			0.189673			-0.0304379	0.0692391		0.655172		0.187389					0.755362					5.85406
0.0196409			0.189673			0.0196409	0.0744825		0.0344828		0.171687					0.755362					6.42058
0.0187836			0			0.0187836	0.0893452		0.103448		0.192775					0.566522					2.26609
0.0370711			0			0.0370711	0.078633		0.310345		0.197772					0.566522					7.36478
0.0183764			0			0.0183764	0.0655038		0.275862		0.202834					0.755362					7.74246
0.00668609			0			0.00668609	0.082807		0.137931		0.183326					0.755362					6.60942
0.0266384			0			0.0266384	0.088522		0.793103		0.189136					0.566522					7.55362
-0.0142121			0			-0.0142121	0.0815577		1		0.124914					0.566522					1.69956
0.00895301			0			0.00895301	0.0736019		0.0689655		0.207459					0.755362					6.0429
0.0202617			0			0.0202617	0.0709649		0.275862		0.1841					0.755362					3.77681
-0.00376943			0			-0.00376943	0.0752088		0.103448		0.22639					0.566522					3.02145
0.000603367			0			0.000603367	0.0747072		0.172414		0.172904					0.755362					4.15449
-0.00423736			0.189673			-0.00423736	0.0695436		0.862069		0.0485533					0.566522					7.74246
0.0170537			0			0.0170537	0.0696659		0.137931		0.166224					0.755362					6.9871
0.00197672			0			0.00197672	0.0741241		0.37931		0.184987					0.566522					6.0429
-0.00976019			0			-0.00976019	0.0565955		0.37931		0.18223					0.566522					6.0429
-0.00138501			0			-0.00138501	0.0693314		0.241379		0.144496					0.566522					9.44203
0.00615834			0			0.00615834	0.0641746		0.896552		0.185968					0.755362					8.12014
0.00216445			0			0.00216445	0.0604366		0.793103		0.169873					0.755362					5.09869
-0.00794897			0.379346			-0.00794897	0.0534291		0.689655		0.195279					0.755362					5.66522
-0.0213714			0			-0.0213714	0.080467		0.586207		0.171641					0.566522					5.28753
-0.0160872			0			-0.0160872	0.0762591		0.0344828		0.161602					0.755362					7.74246
-0.0316655			0			-0.0316655	0.093863		0.137931		0.203383					0.755362					5.09869
-0.010012			0			-0.010012	0.0629074		0.172414		0.190956					0.755362					7.17594
-0.0019046			0			-0.0019046	0.0427992		0.0344828		0.168017					0.755362					4.53217
0.0184666			0			0.0184666	0.0736448		0.827586		0.180038					0.755362					6.60942
0.0236155			0			0.0236155	0.0446187		1		0.161793					0.755362					6.23174
-0.0156161			0			-0.0156161	0.0470099		1		0.176078					0.566522					6.60942
0.00152594			0			0.00152594	0.0382086		1		0.170788					0.755362					4.90985
-0.00135533			0			-0.00135533	0.0353397		0.931034		0.184316					0.755362					6.60942
-0.00371298			0			-0.00371298	0.0404253		1		0.20802					0.755362					5.66522
0.0101385			0			0.0101385	0.0801715		1		0.172991					0.566522					6.79826
-0.011653			0			-0.011653	0.0420268		1		0.190916					0.755362					7.36478
0.0109551			0			0.0109551	0.0612988		1		0.202915					0.755362					7.17594
-0.00249979			0			-0.00249979	0.0546866		1		0.183894					0.944203					6.0429
-0.023104			0			-0.023104	0.098689		0.965517		0.183125					0.566522					1.69956
5.46079e-05			0			5.46079e-05	0.0381119		0.931034		0.193854					0.755362					9.25319
0.0124461			0.135963			0.0124461	0.0865416		1		0.195003					0.755362					5.09869
0.020383			0			0.020383	0.0699344		1		0.196293					0.755362					4.53217
0.00164146			0			0.00164146	0.109587		1		0.194069					0.566522					3.77681
0.0227774			0			0.0227774	0.0593464		0.896552		0.205286					0.755362					5.66522
-0.0273123			0			-0.0273123	0.0862841		0.896552		0.102156					0.755362					4.15449
-0.00158182			0			-0.00158182	0.0757922		1		0.184689					0.755362					5.09869
-0.0383799			0			-0.0383799	0.0863984		1		0.186755					0.566522					2.64377
-0.0104488			0			-0.0104488	0.0585006		1		0.183045					0.755362					6.42058
-0.0166882			0			-0.0166882	0.0805094		1		0.0927651					0.755362					4.15449
-0.0191236			0			-0.0191236	0.0586942		0.931034		0.0802688					0.944203					4.15449
0.00153751			0			0.00153751	0.0694935		0.931034		0.114262					0.755362					6.60942
-0.016988			0			-0.016988	0.0761035		0.965517		0.0928727					0.755362					3.39913
0.0188024			0			0.0188024	0.0677621		0.793103		0.0933928					0.566522					5.09869
-0.020384			0			-0.020384	0.0521401		1		0.115761					0.755362					6.23174
-0.0103684			0			-0.0103684	0.0942588		1		0.1299					0.755362					5.09869
-0.0217996			0			-0.0217996	0.0705719		0.241379		0.111264					0.755362					8.12014
-0.00385813			0			-0.00385813	0.0692087		1		0.102618					0.944203					4.72101
-0.0198415			0			-0.0198415	0.0551312		0.586207		0.0962315					0.755362					5.47638
-0.0250262			0			-0.0250262	0.0793818		1		0.119121					0.755362					5.09869
0.00515846			0			0.00515846	0.0856707		0.896552		0.101581					0.566522					4.34333
-0.0229425			0			-0.0229425	0.0463265		1		0.109032					0.755362					4.15449
-0.0265852			0			-0.0265852	0.0458251		1		0.106418					0.755362					6.23174
-0.00620611			0			-0.00620611	0.05619		0.896552		0.111572					0.755362					4.90985
-0.00961698			0			-0.00961698	0.0411464		0.344828		0.102281					0.566522					4.72101
0.00577967			0			0.00577967	0.10296		0.827586		0.113828					0.566522					4.15449
0.0175731			0			0.0175731	0.0431314		0.965517		0.106047					0.755362					4.90985
-0.0198071			0			-0.0198071	0.11583		0.275862		0.107091					0.755362					6.23174
-0.0274551			0			-0.0274551	0.0418607		1		0.115318					0.566522					3.77681
-0.0165975			0			-0.0165975	0.130868		1		0.121008					0.755362					8.12014
0.016334			0			0.016334	0.0429949		0.827586		0.0918032					0.755362					3.58797
0.0117901			0			0.0117901	0.144066		0.37931		0.119737					0.755362					4.34333
-0.0154458			0			-0.0154458	0.113965		0.862069		0.124922					0.566522					4.15449
-0.0127143			0			-0.0127143	0.0516911		0.689655		0.127659					0.755362					6.60942
-0.00594319			0			-0.00594319	0.125135		0.793103		0.0699995					1.51072					6.60942
-0.0215369			0			-0.0215369	0.115919		1		0.100362					0.566522					4.34333
0.00170061			0			0.00170061	0.119988		0.896552		0.11069					0.755362					5.47638
0.0166499			0			0.0166499	0.0371215		0.517241		0.122694					0.755362					6.79826
-0.00471213			0			-0.00471213	0.139736		0.827586		0.155184					0.755362					7.17594
0.0321894			0			0.0321894	0.0454896		0.965517		0.180668					0.755362					3.77681
0.0027412			0			0.0027412	0.0376886		0.862069		0.167947					0.755362					7.36478
0.0464612			0			0.0464612	0.0411927		0.310345		0.172011					0.755362					5.47638
0.0198029			0			0.0198029	0.0298218		1		0.175195					0.755362					7.17594
0.0305422			0			0.0305422	0.0339666		1		0.179743					0.755362					3.21029
0.0249225			0			0.0249225	0.0343589		1		0.144532					0.755362					4.90985
0.0422501			0			0.0422501	0.0305686		1		0.163619					0.944203					6.23174
0.0344112			0			0.0344112	0.0359662		1		0.164546					0.755362					3.02145
0.0376317			0			0.0376317	0.0371454		1		0.164921					0.755362					7.74246
0.0306865			0			0.0306865	0.0988355		1		0.137835					0.566522					4.72101
0.0361019			0			0.0361019	0.0699758		1		0.140837					0.755362					8.12014
0.00954984			0			0.00954984	0.103681		1		0.183589					0.755362					3.58797
0.0159136			0			0.0159136	0.0694551		1		0.167132					0.755362					4.53217
0.014066			0			0.014066	0.117849		1		0.148164					0.566522					6.9871
0.0534105			0.54385			0.0534105	0.0939669		1		0.173576					0.755362					4.15449
0.0100185			0			0.0100185	0.102494		1		0.16544					0.755362					6.0429
0.022301			0			0.022301	0.098887		1		0.203998					0.755362					3.58797
-0.0128867			0			-0.0128867	0.105065		1		0.164418					0.566522					3.39913
0.0242511			0			0.0242511	0.105976		1		0.17257					0.755362					4.90985
0.0120062			0			0.0120062	0.102956		1		0.191927					0.755362					10.7639
0.0135834			0			0.0135834	0.0645312		1		0.147973					0.755362					3.58797
-0.0108262			0			-0.0108262	0.0935847		1		0.162355					0.566522					2.07725
-0.0122766			0			-0.0122766	0.0855131		1		0.160414					0.755362					4.90985
0.00563987			0			0.00563987	0.0884068		1		0.13423					0.755362					5.09869
0.0198076			0			0.0198076	0.0799335		1		0.135133					0.755362					4.72101
0.0214421			0			0.0214421	0.106153		1		0.14627					0.566522					4.15449
-0.00136955			0			-0.00136955	0.105493		1		0.133432					0.755362					7.36478
0.0101164			0.138067			0.0101164	0.0889433		1		0.0889379					0.566522					6.79826
0.0139407			0			0.0139407	0.0717549		1		0.0871656					0.755362					6.42058
-0.0107235			0			-0.0107235	0.0878135		1		0.129909					0.755362					3.77681
0.0308248			0			0.0308248	0.0959349		1		0.0887228					0.755362					3.96565
0.0380823			0			0.0380823	0.102289		1		0.0997234					0.755362					5.85406
-0.0263876			0.138067			-0.0263876	0.080478		1		0.119666					0.755362					5.85406
-0.00965254			0			-0.00965254	0.103262		1		0.1095					0.755362					5.47638
0.0062272			0			0.0062272	0.0871261		1		0.118265					0.755362					7.55362
0.00889069			0			0.00889069	0.0702474		1		0.115439					0.755362					7.36478
0.00974309			0			0.00974309	0.0759572		1		0.101674					0.755362					2.64377
0.000636915			0			0.000636915	0.0810335		1		0.0814511					0.755362					4.34333
0.0326965			0			0.0326965	0.0804385		1		0.109553					0.566522					4.72101
0.00239661			0			0.00239661	0.0845758		1		0.129808					0.755362					6.0429
-0.0239068			0			-0.0239068	0.0713153		1		0.116055					0.755362					4.72101
0.0140441			0			0.0140441	0.114365		1		0.113672					0.944203					4.90985
-0.00469222			0			-0.00469222	0.112397		1		0.0850633					0.944203					6.60942
0.0243647			0			0.0243647	0.120445		1		0.114737					0.755362					4.15449
-0.0124285			0			-0.0124285	0.132299		1		0.102407					0.566522					5.28753
-0.0112478			0			-0.0112478	0.0953528		1		0.130566					0.755362					12.2746
-0.0269384			0			-0.0269384	0.10501		1		0.0928915					0.566522					1.69956
0.0074703			0			0.0074703	0.108871		1		0.0857144					0.566522					2.26609
-0.00769139			0.138067			-0.00769139	0.119305		1		0.109439					0.755362					3.96565
0.0118193			0			0.0118193	0.145894		1		0.0990648					0.755362					4.34333
0.0254346			0			0.0254346	0.0942171		1		0.075773					0.566522					3.02145
0.000303678			0.138067			0.000303678	0.104411		1		0.0909118					0.566522					5.85406
0.00546234			0			0.00546234	0.0950268		1		0.0445622					0.566522					7.9313
0.000528316			0.414202			0.000528316	0.102595		1		0.0899495					0.755362					4.34333
-0.0194271			0			-0.0194271	0.117846		1		0.0867967					0.566522					5.47638
0.00373965			0			0.00373965	0.107337		1		0.100676					0.566522					6.42058
0.0685171			0			0.0685171	0.110816		1		0.117448					0.566522					6.79826
-0.0081159			0			-0.0081159	0.0967346		1		0.147978					0.755362					6.0429
-0.000532326			0			-0.000532326	0.0822879		1		0.155024					0.755362					4.34333
-0.0102515			0			-0.0102515	0.108581		1		0.140647					0.755362					5.28753
-0.0196283			0			-0.0196283	0.102288		1		0.137479					0.944203					7.17594
0.0364662			0.138067			0.0364662	0.111015		1		0.158168					0.755362					6.9871
0.0320916			0			0.0320916	0.0890979		1		0.202416					0.755362					4.90985
0.027581			0			0.027581	0.105518		1		0.17908					0.755362					7.74246
0.00149863			0			0.00149863	0.0930515		1		0.17302					0.566522					6.79826
-0.0160767			0			-0.0160767	0.101283		1		0.192368					0.755362					4.34333
-0.00874057			0			-0.00874057	0.0947014		1		0.170008					0.755362					6.42058
0.00429965			0			0.00429965	0.0829047		1		0.155745					0.566522					6.60942
-0.037558			0			-0.037558	0.0942306		1		0.159494					0.755362					6.0429
-0.0243521			0			-0.0243521	0.0824678		0.103448		0.181041					0.755362					5.09869
0.0141344			0			0.0141344	0.0749624		0.0344828		0.161325					0.755362					3.96565
-0.0302193			0			-0.0302193	0.0905672		0.103448		0.135476					0.566522					4.34333
-0.00973352			0			-0.00973352	0.0718401		0.103448		0.151107					0.566522					6.79826
0.0133416			0			0.0133416	0.0876676		0.137931		0.137699					0.755362					5.66522
0.0159781			0			0.0159781	0.109524		0.172414		0.162215					0.755362					5.85406
0.00211528			0			0.00211528	0.0855285		0.172414		0.168812					0.566522					1.32188
0.0114809			0			0.0114809	0.0936381		0		0.14789					0.566522					6.23174
-0.00816498			0			-0.00816498	0.100066		0.206897		0.130016					0.755362					4.15449
0.0145741			0			0.0145741	0.0659066		0.275862		0.144639					0.755362					6.60942
-0.0207903			0.138067			-0.0207903	0.0736233		0.103448		0.146629					0.566522					4.53217
0.0241802			0			0.0241802	0.109692		0.137931		0.154046					0.755362					4.90985
0.0129269			0.138067			0.0129269	0.0877987		0.275862		0.0456116					0.944203					3.96565
0.0329401			0			0.0329401	0.0647475		0.241379		0.139912					0.755362					7.17594
-0.00545425			0			-0.00545425	0.0899754		0.137931		0.141611					0.566522					5.09869
0.0104756			0.138067			0.0104756	0.0727783		0.137931		0.16712					0.755362					6.0429
0.00582039			0			0.00582039	0.0748664		0.0689655		0.119276					0.566522					5.28753
0.0157769			0			0.0157769	0.0810037		0.206897		0.140705					0.944203					4.72101
0.0266171			0			0.0266171	0.0752709		0.275862		0.156937					0.755362					3.96565
-0.0132226			0			-0.0132226	0.0706895		0.827586		0.174849					0.755362					4.90985
-0.00161615			0			-0.00161615	0.0699046		0.172414		0.160119					0.566522					6.9871
0.0324674			0			0.0324674	0.0726203		0.0344828		0.175512					0.755362					4.53217
0.0212089			0			0.0212089	0.0661283		0.103448		0.158712					0.755362					4.72101
0.0283279			0			0.0283279	0.08418		0		0.151659					0.755362					3.21029
0.0180559			0			0.0180559	0.051248		0.206897		0.116382					0.755362					8.12014
-0.0168473			0			-0.0168473	0.081432		0.0689655		0.121338					0.755362					6.0429
-0.0294393			0			-0.0294393	0.0890082		0.103448		0.152243					0.755362					2.83261
0.00916727			0			0.00916727	0.0602811		0.137931		0.134376					0.566522					5.85406
0.0260894			0.138067			0.0260894	0.0512629		0.103448		0.159302					0.566522					4.15449
-0.0221731			0			-0.0221731	0.080218		0.137931		0.120163					0.755362					2.07725
0.0115479			0			0.0115479	0.0524316		0.310345		0.130224					0.755362					1.69956
-0.0225383			0			-0.0225383	0.0411712		0.103448		0.128078					0.566522					4.15449
-0.0363015			0			-0.0363015	0.0919116		0.137931		0.109599					0.755362					3.21029
0.0120946			0			0.0120946	0.0565471		0.172414		0.114731					0.755362					2.45493
-0.0209246			0			-0.0209246	0.0726221		0.137931		0.133982					0.755362					4.53217
-0.0169926			0.138067			-0.0169926	0.0708298		0.103448		0.132383					0.566522					5.47638
-0.00738037			0			-0.00738037	0.0619439		0.172414		0.106846					0.566522					4.53217
0.00715658			0			0.00715658	0.0655556		0.137931		0.133623					0.755362					3.96565
0.00929637			0			0.00929637	0.0510499		0.103448		0.113619					0.755362					1.32188
-0.00304415			0.357255			-0.00304415	0.0367458		0.0689655		0.128344					0.566522					3.39913
-0.0136167			0.178627			-0.0136167	0.0521879		0.0689655		0.11236					0.566522					5.47638
0.00243959			0			0.00243959	0.0568543		0.0689655		0.115187					0.755362					6.42058
0.000901204			0.178627			0.000901204	0.05196		0.103448		0.119333					0.755362					3.02145
0.0178973			0			0.0178973	0.0452873		0.172414		0.140251					0.566522					4.90985
0.00251255			0			0.00251255	0.0579875		0.0689655		0.11554					0.566522					4.53217
-0.0332034			0.178627			-0.0332034	0.0472867		0.0689655		0.101574					0.755362					6.0429
-0.0271171			0			-0.0271171	0.0380775		0.172414		0.13692					0.755362					3.58797
0.0278278			0.178627			0.0278278	0.044792		0.0689655		0.152669					0.755362					8.30898
0.00687056			0.178627			0.00687056	0.0627665		0.0344828		0.0940341					0.755362					7.17594
-0.0177005			0			-0.0177005	0.0446278		0.103448		0.114288					0.755362					2.07725
-0.00449			1.25039			-0.00449	0.0534508		0.172414		0.135484					0.755362					4.53217
-0.00211507			0.178627			-0.00211507	0.0450506		0.137931		0.149454					0.755362					2.64377
0.00781472			0.357255			0.00781472	0.0585517		0.0689655		0.141084					0.755362					3.39913
-0.0072571			0			-0.0072571	0.0340124		0.103448		0.10107					0.755362					3.58797
0.00709698			0			0.00709698	0.0597802		0.137931		0.138692					0.755362					3.39913
-0.000875454			0.357255			-0.000875454	0.0402003		0.137931		0.139886					0.755362					4.34333
-0.0161842			0.178627			-0.0161842	0.0414469		0.0344828		0.138945					0.566522					6.9871
0.0259946			0			0.0259946	0.0325795		0		0.125992					0.755362					4.15449
-0.00628586			0			-0.00628586	0.0355239		0.0344828		0.102985					0.755362					5.85406
-0.00183077			0.357255			-0.00183077	0.0567637		0.103448		0.0970049					0.755362					3.77681
0.0150823			0			0.0150823	0.0413322		0.103448		0.120319					0.566522					4.34333
-0.00232639			0			-0.00232639	0.027946		0		0.116706					0.755362					6.42058
-0.0288257			0.357255			-0.0288257	0.195337		0.0344828		0.106196					0.755362					2.83261
0.00221422			0.535882			0.00221422	0.119773		0.172414		0.139234					0.755362					3.58797
0.0021357			0.178627			0.0021357	0.208671		0.103448		0.126333					0.566522					6.79826
-0.0173349			0.357255			-0.0173349	0.131193		0		0.112118					0.755362					4.15449
0.0116397			0			0.0116397	0.208737		0.0344828		0.105457					0.566522					5.47638
-0.0379155			0.178627			-0.0379155	0.142806		0.241379		0.134869					0.755362					1.69956
0.0048642			0			0.0048642	0.110733		0.0689655		0.107309					0.566522					1.69956
0.0173825			0.178627			0.0173825	0.128134		0.137931		0.111837					0.755362					2.45493
0.0099897			0.178627			0.0099897	0.0797215		0.0689655		0.0791379					0.944203					2.26609
-0.00652099			0			-0.00652099	0.0953529		0.103448		0.0955228					0.755362					3.77681
-0.000464952			0.178627			-0.000464952	0.151471		0.172414		0.129917					0.566522					4.15449
0.0134009			0			0.0134009	0.13687		0.137931		0.141093					0.566522					5.85406
-0.0204367			0.178627			-0.0204367	0.0676482		0.0344828		0.056423					0.566522					3.39913
-0.0146202			0.357255			-0.0146202	0.222099		0.0344828		0.0611925					0.755362					8.12014
0.00208595			0			0.00208595	0.128425		0.103448		0.0741784					0.755362					3.58797
0.00943351			0			0.00943351	0.201443		0.103448		0.0672016					0.755362					5.28753
-0.00704124			0			-0.00704124	0.114552		0.0689655		0.0824093					0.566522					1.51072
0.0217404			0.178627			0.0217404	0.102288		0.172414		0.089239					0.944203					3.58797
0.00695863			0.178627			0.00695863	0.216435		0.0344828		0.0923203					0.755362					3.96565
-0.0049109			0.178627			-0.0049109	0.165149		0.0344828		0.0896133					0.755362					2.45493
-0.00472403			0			-0.00472403	0.11399		0.0689655		0.0869169					0.755362					3.39913
-0.0287576			0.357255			-0.0287576	0.127673		0.172414		0.0669451					0.755362					3.39913
0.0117727			0.178627			0.0117727	0.150438		0.103448		0.0869371					0.755362					4.53217
-0.0145636			0			-0.0145636	0.129895		0.103448		0.0939086					0.566522					3.77681
-0.0187065			0.178627			-0.0187065	0.110964		0.0689655		0.0952269					0.755362					4.15449
-0.0176414			0.178627			-0.0176414	0.0989408		0.0689655		0.060956					0.755362					3.39913
0.0130348			0.178627			0.0130348	0.130932		0.137931		0.0661025					0.566522					3.58797
0.0198173			0.178627			0.0198173	0.0861112		0.0344828		0.0706659					0.566522					2.83261
0.0144073			0.178627			0.0144073	0.115512		0.103448		0.0890394					0.755362					4.15449
0.00230573			0.178627			0.00230573	0.152073		0.0344828		0.0713288					0.944203					5.85406
0.00728606			0			0.00728606	0.0918201		0.103448		0.0979429					0.755362					2.45493
0.0150933			0			0.0150933	0.11839		0.103448		0.0697859					0.944203					3.96565
-2.99627e-05			0			-2.99627e-05	0.0797136		0		0.0849337					0.566522					3.96565
0.00385274			0			0.00385274	0.0624013		0.0344828		0.0994351					0.755362					3.21029
0.0107492			0.178627			0.0107492	0.16929		0.0689655		0.0616822					0.566522					3.39913
-0.00740069			0.178627			-0.00740069	0.0972826		0.689655		0.0928928					0.566522					3.02145
0.0317433			0			0.0317433	0.123705		0.310345		0.109099					0.755362					3.96565
-0.0158789			0			-0.0158789	0.0690374		0.0344828		0.0622438					0.566522					10.1974
0.016967			0			0.016967	0.0691194		0.137931		0.0793021					0.755362					4.90985
0.00542735			0			0.00542735	0.128171		1		0.0795276					0.566522					5.09869
-0.0106041			0			-0.0106041	0.0759727		0.241379		0.0641861					0.755362					6.79826
0.0403182			0			0.0403182	0.0995118		0.137931		0.106616					0.566522					5.09869
0.0355727			0.178627			0.0355727	0.125682		0.275862		0.116916					0.755362					4.34333
-0.01609			0.178627			-0.01609	0.109178		0.172414		0.121235					0.944203					5.28753
0.0269			0			0.0269	0.125568		0.551724		0.143951					0.755362					6.0429
0.0154269			0			0.0154269	0.0840897		0.0689655		0.103272					0.755362					4.72101
0.00931392			0			0.00931392	0.132547		1		0.12142					0.755362					6.42058
-0.0118532			0.178627			-0.0118532	0.0809405		0.206897		0.125868					0.755362					8.12014
0.0235018			0			0.0235018	0.0812341		0.172414		0.15254					0.755362					4.34333
0.00917253			0			0.00917253	0.0616667		0.206897		0.114532					0.755362					2.45493
0.0310198			0.178627			0.0310198	0.111891		0.0344828		0.149864					0.755362					3.96565
0.00591228			0			0.00591228	0.096599		0.103448		0.145336					0.944203					4.34333
-0.00542918			0.357255			-0.00542918	0.1188		0.0344828		0.109727					0.566522					5.28753
0.000694051			0.178627			0.000694051	0.105369		0.275862		0.134735					0.755362					6.42058
0.0204386			0			0.0204386	0.11624		1		0.12044					0.755362					4.90985
0.0114949			0			0.0114949	0.108407		0.0344828		0.125477					0.755362					4.90985
-0.00327371			0			-0.00327371	0.101918		0.137931		0.117017					0.566522					8.12014
0.0112833			0.178627			0.0112833	0.0801166		1		0.105083					0.755362					6.79826
-0.0130649			0.178627			-0.0130649	0.102471		0.172414		0.120326					0.755362					8.12014
-0.0100484			0.178627			-0.0100484	0.105938		0.137931		0.115055					0.755362					7.17594
-0.0199493			0			-0.0199493	0.112679		0.241379		0.109443					0.566522					5.47638
0.00839499			0			0.00839499	0.080971		0.103448		0.132857					0.566522					3.96565
-0.0202657			0.178627			-0.0202657	0.108604		0.0344828		0.131427					0.755362					3.77681
0.0286433			0.714509			0.0286433	0.126954		0.241379		0.147014					0.755362					3.02145
0.00467501			0			0.00467501	0.0909539		0.793103		0.143177					0.566522					7.55362
0.0173528			0			0.0173528	0.0969037		0.0689655		0.12969					0.755362					5.66522
0.00189843			0			0.00189843	0.102178		0.172414		0.151108					0.755362					4.34333
0.00370671			0			0.00370671	0.118642		0.344828		0.127115					0.566522					6.60942
-0.0262957			0.178627			-0.0262957	0.0756088		0.37931		0.0946992					0.566522					6.79826
-0.00715236			0.178627			-0.00715236	0.0682119		0.172414		0.115819					0.755362					7.17594
-0.00151563			0.357255			-0.00151563	0.140095		0.172414		0.135443					0.755362					4.15449
-0.00554878			0.178627			-0.00554878	0.0780214		0.37931		0.154843					0.755362					3.39913
0.0251795			0.178627			0.0251795	0.0688161		0.172414		0.133145					0.755362					2.64377
0.0189557			0.178627			0.0189557	0.118008		1		0.12485					0.755362					5.28753
-0.0220744			0			-0.0220744	0.127854		0		0.14856					0.755362					6.42058
0.00215567			0			0.00215567	0.108771		0.0689655		0.162453					0.755362					5.28753
-0.015797			0			-0.015797	0.105561		1		0.175888					0.755362					5.28753
-0.00189566			0			-0.00189566	0.0932986		0.413793		0.174827					0.755362					6.23174
-0.0209247			0			-0.0209247	0.0930487		0.0689655		0.153916					0.755362					2.64377
-0.00292167			0			-0.00292167	0.0928135		0.0344828		0.118551					0.755362					4.53217
-0.0154694			0			-0.0154694	0.101997		0.965517		0.155015					0.566522					5.66522
0.00327476			0			0.00327476	0.0944743		0.0344828		0.155174					0.755362					4.34333
-0.0085397			0			-0.0085397	0.107832		0.0689655		0.166508					0.755362					3.39913
0.00776171			0			0.00776171	0.0972553		0.137931		0.174099					0.755362					5.28753
-0.0285448			0.157122			-0.0285448	0.109796		0		0.103396					0.944203					5.47638
-7.19716e-05			0			-7.19716e-05	0.097281		1		0.130927					0.755362					5.66522
-0.0137589			0			-0.0137589	0.0895264		0.137931		0.132823					0.755362					7.17594
-0.0207325			0			-0.0207325	0.107432		0.448276		0.152016					0.755362					6.79826
0.0094655			0			0.0094655	0.103802		0.103448		0.138796					0.566522					8.8755
-0.00146785			0			-0.00146785	0.0911713		1		0.115906					0.566522					4.53217
-0.0106339			0			-0.0106339	0.107496		0.310345		0.115136					0.755362					4.53217
-0.0155643			0			-0.0155643	0.0805666		0.137931		0.145168					0.755362					3.96565
0.0344579			0			0.0344579	0.106287		0		0.144471					0.566522					1.13304
0.0068984			0			0.0068984	0.0838865				0.141423					0.755362					4.15449
0.0294909			0			0.0294909	0.111175				0.137491					0.755362					2.83261
0.0152214			0			0.0152214	0.103672				0.153368					0.755362					11.5193
-0.0239401			0			-0.0239401	0.124611				0.142693					0.566522					2.07725
-0.0119929			0			-0.0119929	0.0930558				0.14825					0.566522					3.21029
-0.00799066			0			-0.00799066	0.130406				0.0431412					0.755362					1.32188
-0.0258424			0.157122			-0.0258424	0.0761214				0.0378162					0.755362					1.69956
0.00560643			0			0.00560643	0.0956884				0.0531296					0.755362					2.64377
0.00266867			0			0.00266867	0.129477				0.0327333					0.566522					1.13304
-0.00476339			0			-0.00476339	0.120761				0.0599453					0.944203					2.64377
-0.00920103			0			-0.00920103	0.0735731				0.0576256					0.755362					1.51072
-0.0157225			0			-0.0157225	0.0507577				0.0546217					0.944203					2.26609
0.022324			0			0.022324	0.0933563				0.0511182					0.755362					3.02145
-0.0157247			0			-0.0157247	0.143193				0.0471099					0.566522					1.51072
-0.0177495			0			-0.0177495	0.0370524				0.0532785					0.755362					3.21029
0.0197815			0			0.0197815	0.0816639				0.0510593					0.944203					2.45493
-0.0166341			0			-0.0166341	0.10057				0.0432233					0.755362					1.88841
0.0218758			0			0.0218758	0.0928083				0.0444038					1.69956					2.26609
0.0142715			0			0.0142715	0.0927732				0.0453895					1.32188					4.90985
0.0280468			0			0.0280468	0.0996927				0.0406246					0.755362					0.944203
0.000286239			0			0.000286239	0.0833814				0.0349615					1.69956					1.32188
0.000366333			0			0.000366333	0.0910621				0.0539435					0.566522					1.51072
-0.0129107			0			-0.0129107	0.102646				0.0458656					0.566522					2.64377
0.00144678			0			0.00144678	0.0915249				0.0474961					0.566522					2.64377
-0.00890153			0			-0.00890153	0.0872439				0.0504641					0.755362					2.26609
-0.0150257			0			-0.0150257	0.086322				0.0567923					0.755362					3.02145
0.0266857			0			0.0266857	0.080707				0.0492816					1.32188					6.0429
0.00522487			0			0.00522487	0.0995163				0.0459827					0.755362					5.47638
0.00452397			0			0.00452397	0.0782267				0.0362262					1.13304					4.34333
0.0317313			0			0.0317313	0.101774				0.0543953					0.566522					6.42058
0.0181507			0			0.0181507	0.103453				0.0352342					0.566522					6.60942
-0.00304911			0			-0.00304911	0.116304				0.0580441					0.755362					4.90985
0.00164977			0.157122			0.00164977	0.0871879				0.0929948					0.755362					2.83261
0.054427			0			0.054427	0.0742341				0.0971617					0.755362					7.9313
-0.0026803			0			-0.0026803	0.0797712				0.113214					0.755362					3.58797
-0.037428			0			-0.037428	0.0990327				0.0752807					0.755362					3.96565
-0.00724627			0			-0.00724627	0.113791				0.110765					0.755362					6.42058
-0.013241			0			-0.013241	0.104073				0.0991723					0.755362					4.72101
-0.0114389			0			-0.0114389	0.0946518				0.0937259					0.755362					6.79826
-0.00429228			0			-0.00429228	0.104277				0.102715					0.755362					5.28753
0.0198138			0			0.0198138	0.0890511				0.0848187					0.566522					4.15449
-0.01106			0			-0.01106	0.12503				0.108484					0.755362					2.83261
-0.0308689			0			-0.0308689	0.088844				0.10708					0.755362					4.15449
-0.00745408			0			-0.00745408	0.0914014				0.112149					0.566522					6.23174
-0.00251228			0			-0.00251228	0.0546422				0.0953157					0.755362					5.85406
-0.0323823			0			-0.0323823	0.0434734				0.12439					0.755362					6.0429
-0.0081598			0			-0.0081598	0.054992				0.0934695					0.566522					3.39913
0.057223			0			0.057223	0.0857875				0.0868173					1.13304					4.34333
0.0125671			0			0.0125671	0.0785944				0.103052					0.755362					7.74246
-0.0438492			0			-0.0438492	0.0762682				0.110582					0.755362					4.72101
-0.033196			0			-0.033196	0.0516243				0.112963					0.566522					4.90985
0.00456095			0			0.00456095	0.0626174				0.105351					0.566522					2.26609
0.0231174			0			0.0231174	0.090441				0.0952592					0.755362					4.15449
0.000661846			0			0.000661846	0.0575167				0.0818329					0.755362					3.77681
0.0159375			0			0.0159375	0.0710573				0.10529					0.566522					5.85406
0.00699535			0			0.00699535	0.0816838				0.0732223					0.566522					8.68666
-0.010256			0.157122			-0.010256	0.0595014				0.0899317					0.755362					3.58797
0.00121892			0			0.00121892	0.0523973				0.0743795					0.566522					3.39913
0.0181425			0			0.0181425	0.162654				0.0750447					0.755362					6.9871
0.0219325			0			0.0219325	0.136938				0.0986538					0.566522					5.28753
-0.00129715			0.157122			-0.00129715	0.169149				0.10007					0.755362					5.09869
0.00695828			0			0.00695828	0.206003				0.131055					0.755362					11.897
-0.00521029			0			-0.00521029	0.220109				0.137528					0.755362					4.34333
-0.0194697			0			-0.0194697	0.168312				0.119841					0.755362					5.85406
0.00878528			0			0.00878528	0.163175				0.141578					0.755362					4.90985
-0.0277725			0			-0.0277725	0.182999				0.127494					0.755362					4.72101
0.00653035			0			0.00653035	0.214349				0.13659					0.755362					4.72101
0.00333345			0			0.00333345	0.173747				0.138451					0.755362					5.85406
-0.00282567			0			-0.00282567	0.183755				0.137449					0.755362					5.47638
-0.0124652			0			-0.0124652	0.200996				0.12338					0.755362					3.96565
0.000977817			0			0.000977817	0.187442				0.117085					0.566522					6.0429
-0.0337832			0			-0.0337832	0.196118				0.129315					0.566522					4.15449
-0.015021			0			-0.015021	0.175801				0.154562					0.755362					3.96565
-0.0034771			0			-0.0034771	0.210831				0.130232					0.755362					4.72101
0.0544825			0			0.0544825	0.20045				0.118557					0.566522					8.12014
0.0268492			0			0.0268492	0.189222				0.121296					0.755362					2.64377
0.017519			0.706128			0.017519	0.16853				0.120128					0.755362					7.36478
0.0252573			0.235376			0.0252573	0.197309				0.161509					0.755362					2.64377
0.00698561			0			0.00698561	0.201015				0.130984					0.566522					3.02145
0.0169525			0			0.0169525	0.164992				0.120496					0.566522					3.21029
0.0137866			0			0.0137866	0.181102				0.161065					0.755362					4.34333
0.0222765			0			0.0222765	0.184162				0.121019					0.755362					3.02145
0.0184043			0			0.0184043	0.198593				0.128928					0.566522					4.53217
-0.0353388			0			-0.0353388	0.166967				0.130902					0.755362					6.42058
-0.0172454			0			-0.0172454	0.184259				0.0461364					0.755362					7.9313
-0.00729553			0			-0.00729553	0.222612				0.112852					0.755362					4.15449
0.0165398			0			0.0165398	0.212006				0.113972					0.566522					3.96565
-0.00145826			0			-0.00145826	0.0703894				0.101578					0.566522					6.23174
-0.0481993			0			-0.0481993	0.0898428				0.116622					0.755362					6.42058
0.0080827			0			0.0080827	0.0508377				0.133148					0.755362					7.17594
-0.00345487			0			-0.00345487	0.0993696				0.155957					0.755362					4.15449
-0.021794			0			-0.021794	0.094906				0.151254					0.755362					6.23174
-0.00619234			0			-0.00619234	0.0633709				0.138986					0.566522					6.42058
0.0051337			0.941504			0.0051337	0.0453276				0.172535					0.755362					6.79826
-0.00835563			0			-0.00835563	0.0477886				0.14924					0.755362					4.72101
0.0020391			0			0.0020391	0.0683175				0.14132					0.755362					4.53217
-0.00138597			0			-0.00138597	0.0714895				0.16209					0.755362					5.47638
0.00323171			0.706128			0.00323171	0.0477158				0.127693					0.755362					3.58797
-0.00593098			0			-0.00593098	0.0608677				0.15968					0.755362					3.77681
0.0208719			0			0.0208719	0.0500205				0.151256					0.755362					5.09869
-0.00716851			0			-0.00716851	0.0456438				0.140779					0.566522					6.0429
0.00344267			0			0.00344267	0.0503731				0.125001					0.755362					3.96565
-0.0096247			0			-0.0096247	0.0556963				0.133079					0.755362					5.47638
-0.0304454			0			-0.0304454	0.0688663				0.141322					0.566522					4.72101
0.000442616			0			0.000442616	0.106195				0.137822					0.755362					6.42058
0.0202773			0			0.0202773	0.0658881				0.147678					0.755362					7.55362
0.0180917			0			0.0180917	0.0996516				0.139047					0.755362					3.96565
-0.00720404			0			-0.00720404	0.0891566				0.141106					0.566522					4.90985
0.00700522			0			0.00700522	0.108613				0.109079					0.755362					6.9871
0.0100008			0			0.0100008	0.0927491				0.13321					0.755362					3.96565
0.0136824			0.706128			0.0136824	0.102784				0.142024					0.755362					1.32188
-0.00472965			0.941504			-0.00472965	0.0838316				0.140151					0.566522					1.69956
0.00141694			0			0.00141694	0.139469				0.130548					0.755362					1.88841
-0.0124999			0			-0.0124999	0.105155				0.105542					0.944203					6.23174
0.00579529			0			0.00579529	0.0878477				0.102657					0.755362					1.88841
-0.0232176			0			-0.0232176	0.10675				0.126892					0.566522					2.26609
-0.015323			0.235376			-0.015323	0.131856				0.162727					0.755362					6.0429
0.0185108			1.41226			0.0185108	0.116827				0.0619486					0.566522					6.0429
0.046808			0			0.046808	0.0988828				0.0725605					0.755362					3.77681
-0.0358764			0			-0.0358764	0.102412				0.0889326					0.755362					3.39913
0.00915733			0			0.00915733	0.105753				0.0902949					0.755362					2.26609
-0.0138969			0			-0.0138969	0.0928248				0.0639325					0.566522					4.72101
0.00375892			0			0.00375892	0.105397				0.064108					0.755362					4.15449
0.0208777			0			0.0208777	0.0757824				0.090504					0.755362					1.88841
-0.00160962			0			-0.00160962	0.126074				0.0703937					0.944203					4.15449
-0.0126184			0.470752			-0.0126184	0.0926144				0.0616523					0.755362					8.49782
0.0134514			0			0.0134514	0.12017				0.0667408					0.755362					5.85406
0.0320075			0			0.0320075	0.0956584				0.0720538					0.944203					3.58797
-0.0300756			0			-0.0300756	0.097797				0.106587					0.566522					3.21029
0.00753106			0.235376			0.00753106	0.0718102				0.0590871					0.566522					3.39913
-0.00993881			0			-0.00993881	0.102147				0.0844194					0.944203					2.45493
0.0209185			0			0.0209185	0.0730729				0.0621767					0.755362					2.83261
-0.046109			0			-0.046109	0.0639218				0.0694175					0.566522					6.60942
-0.0196081			0			-0.0196081	0.0744543				0.121367					0.566522					1.88841
-0.010418			0			-0.010418	0.0981089				0.0817529					0.755362					4.34333
-0.0298042			0			-0.0298042	0.0761157				0.0826381					0.755362					6.0429
0.000730315			0			0.000730315	0.0999424				0.0656217					0.566522					5.09869
0.0314782			0			0.0314782	0.0942799				0.0731719					0.566522					1.51072
-0.0175092			0			-0.0175092	0.107783				0.0924319					0.755362					4.53217
0.015876			0			0.015876	0.107024				0.102958					0.755362					4.15449
0.0106457			0			0.0106457	0.0962507				0.0842654					0.566522					2.64377
0.00495429			0			0.00495429	0.104234				0.0893533					0.755362					6.23174
0.0128357			0.523077			0.0128357	0.0856153				0.0722598					0.566522					6.60942
0.00528808			0			0.00528808	0.114817				0.0724456					0.755362					6.79826
-0.0156396			0			-0.0156396	0.104581				0.0511704					0.755362					6.9871
0.0289338			0.174359			0.0289338	0.102866				0.0814895					0.566522					5.85406
-0.0202077			0			-0.0202077	0.0943825				0.0991519					0.566522					9.06435
-0.0119251			0.174359			-0.0119251	0.129118				0.1047					0.944203					3.96565
0.00804822			0			0.00804822	0.129937				0.113426					0.755362					7.17594
0.00645944			0			0.00645944	0.126206				0.150595					0.755362					6.23174
-0.0122951			0			-0.0122951	0.102297				0.124017					0.755362					6.79826
0.00783243			0.174359			0.00783243	0.0870122				0.148033					0.755362					5.85406
0.0350132			0			0.0350132	0.124488				0.137619					0.755362					5.28753
-0.0244722			0			-0.0244722	0.100412				0.163059					0.755362					7.55362
-0.00190245			0			-0.00190245	0.0976764				0.131983					0.755362					6.79826
-0.00883536			0.174359			-0.00883536	0.119511				0.164236					0.755362					5.66522
0.0138651			0.174359			0.0138651	0.108275				0.140812					0.755362					4.72101
0.000992197			0			0.000992197	0.0993264				0.151969					0.566522					7.36478
-0.00823468			0			-0.00823468	0.0984167				0.154504					0.755362					5.66522
-0.0109687			0.174359			-0.0109687	0.129285				0.135847					0.755362					3.02145
-0.00328756			0.174359			-0.00328756	0.127941				0.122697					0.755362					6.0429
0.0101199			0			0.0101199	0.0644123				0.121997					0.566522					9.63087
0.0100312			0			0.0100312	0.0749181				0.147484					0.566522					7.55362
0.0255544			0			0.0255544	0.0643153				0.141496					0.755362					9.25319
0.0110732			0			0.0110732	0.0720849				0.138368					0.755362					8.12014
-0.00591159			0			-0.00591159	0.0823722				0.181714					0.566522					7.17594
0.0341761			0			0.0341761	0.0845774				0.126551					1.13304					10.5751
0.00474843			0.174359			0.00474843	0.0866307				0.166943					0.755362					4.72101
0.0209389			0			0.0209389	0.0749349				0.160409					0.755362					1.51072
0.00456927			0			0.00456927	0.0479065				0.16744					0.566522					5.66522
0.0100233			0.174359			0.0100233	0.0834629				0.158424					0.566522					5.47638
-0.0242787			0			-0.0242787	0.0529016				0.118574					0.755362					4.72101
0.0127576			0			0.0127576	0.0908677				0.176741					0.755362					5.09869
0.00245155			0			0.00245155	0.0767071				0.151701					0.566522					6.60942
-0.0391869			0			-0.0391869	0.0913245				0.122172					0.566522					6.0429
-0.0405324			0			-0.0405324	0.0686878				0.0839366					0.566522					12.4635
0.000216597			0.348718			0.000216597	0.0838015				0.113963					0.944203					4.15449
-0.0311236			0			-0.0311236	0.101599				0.140287					0.755362					4.90985
0.0176807			0			0.0176807	0.075829				0.150076					0.755362					8.8755
-0.012156			0			-0.012156	0.0704526				0.12928					0.566522					2.64377
-0.01647			0			-0.01647	0.0796584				0.129762					0.755362					4.34333
0.0128113			0			0.0128113	0.0830491				0.146048					0.944203					3.39913
0.0144086			0			0.0144086	0.0704235				0.160652					0.755362					4.90985
-0.0238762			0			-0.0238762	0.0663177				0.132264					0.755362					5.09869
-0.0091382			0			-0.0091382	0.0853748				0.14071					0.755362					3.21029
-0.0176573			0.174359			-0.0176573	0.0671292				0.143218					0.755362					2.45493
-0.00854432			0.348718			-0.00854432	0.0670817				0.136908					0.566522					10.1974
-0.0291313			0			-0.0291313	0.0496502				0.148421					0.755362					2.26609
0.0136546			0.348718			0.0136546	0.0454519				0.144143					0.755362					4.72101
-0.00791762			0			-0.00791762	0.0667206				0.127797					0.755362					4.72101
-0.00276294			0			-0.00276294	0.0552282				0.145144					0.566522					3.77681
0.0310917			0.348718			0.0310917	0.0652769				0.123857					0.755362					2.83261
0.0135348			0			0.0135348	0.0506048				0.11185					0.755362					3.39913
0.00249566			0			0.00249566	0.0636062				0.156921					0.755362					5.66522
0.0110228			0			0.0110228	0.071896				0.111702					0.566522					2.83261
0.0303499			0			0.0303499	0.0357804				0.132524					0.755362					5.47638
-0.0186475			0			-0.0186475	0.067586				0.12081					0.755362					3.39913
-0.0124233			0			-0.0124233	0.0635874				0.12514					0.755362					5.66522
0.0142951			0			0.0142951	0.0623172				0.122833					0.566522					5.66522
-0.0170733			0			-0.0170733	0.0428191				0.131813					0.755362					9.25319
0.0131656			0			0.0131656	0.054254				0.123317					0.755362					6.79826
-0.0148369			0			-0.0148369	0.0470195				0.125837					0.755362					6.9871
-0.00660129			0			-0.00660129	0.0669566				0.158439					0.566522					4.15449
0.00178287			0			0.00178287	0.0337103				0.150118					0.566522					4.34333
0.0219743			0			0.0219743	0.0602882				0.0912583					0.755362					11.3304
0.00566138			0			0.00566138	0.0389756				0.0767668					0.944203					4.15449
-0.00895871			0			-0.00895871	0.0394638				0.121784					0.755362					9.25319
0.00823436			0			0.00823436	0.0522779				0.112297					0.755362					4.90985
-0.027061			0			-0.027061	0.0470332				0.111134					0.755362					4.15449
0.00647795			0			0.00647795	0.0317097				0.0951035					1.13304					2.64377
0.00795569			0			0.00795569	0.0519163				0.101946					0.755362					3.39913
0.0264498			0			0.0264498	0.0429487				0.115019					0.755362					3.39913
-0.00611133			0			-0.00611133	0.0433059				0.109063					0.755362					3.77681
0.0159465			0			0.0159465	0.0348536				0.088907					1.51072					2.26609
0.04078			0			0.04078	0.042755				0.090671					0.755362					2.45493
-0.00425263			0			-0.00425263	0.0529835				0.081218					0.566522					4.34333
-0.0189306			0			-0.0189306	0.0423393				0.0865227					0.755362					6.60942
0.0176265			0			0.0176265	0.0511318				0.0760926					0.566522					4.90985
-0.0166961			0			-0.0166961	0.0543426				0.0707494					0.755362					7.9313
-0.014712			0			-0.014712	0.0526216				0.110067					0.566522					7.74246
0.00682535			0			0.00682535	0.0885097				0.085401					0.566522					4.90985
0.0118088			0			0.0118088	0.0554424				0.0716474					0.755362					6.9871
0.0230212			0			0.0230212	0.0425527				0.0831567					0.755362					5.28753
0.0399781			0			0.0399781	0.0604287				0.100231					0.566522					6.9871
0.0304667			0			0.0304667	0.06341				0.0873701					0.566522					6.9871
-0.00190648			0.189598			-0.00190648	0.0780949				0.0970978					0.755362					7.74246
-0.0463301			0.189598			-0.0463301	0.0550287				0.0756506					0.755362					3.58797
-0.00136943			0.189598			-0.00136943	0.0598081				0.0768372					0.755362					4.34333
-0.0183807			0			-0.0183807	0.0656681				0.0903956					0.566522					2.83261
0.000202017			0			0.000202017	0.0646306				0.0860962					0.944203					3.58797
0.0136921			0			0.0136921	0.0513791				0.0861775					0.755362					5.66522
0.0207476			0			0.0207476	0.113447				0.0854458					0.566522					2.64377
0.00798628			0			0.00798628	0.116417				0.0961077					0.566522					6.9871
0.00159983			0.379196			0.00159983	0.128629				0.115526					0.755362					1.51072
-0.0297421			0			-0.0297421	0.110253				0.0969174					0.755362					7.9313
-0.00299916			0			-0.00299916	0.13198				0.134757					0.755362					3.39913
0.00868456			0			0.00868456	0.093208				0.107119					0.755362					4.72101
0.0183626			0			0.0183626	0.12865				0.115352					0.566522					5.47638
0.00863818			0			0.00863818	0.13595				0.124008					0.755362					5.85406
0.0191906			0			0.0191906	0.139437				0.136255					0.755362					4.53217
-0.0329641			0			-0.0329641	0.136776				0.1424					0.755362					7.55362
0.0131239			0			0.0131239	0.151596				0.110856					0.755362					3.58797
-0.0182151			0			-0.0182151	0.128604				0.119466					0.755362					2.64377
0.033093			0			0.033093	0.110377				0.140766					0.755362					3.58797
0.000985282			0			0.000985282	0.155851				0.120124					0.566522					2.83261
0.0338209			0			0.0338209	0.107736				0.121473					0.566522					4.72101
-0.00485498			0			-0.00485498	0.110668				0.124507					0.755362					1.32188
0.0234394			0			0.0234394	0.0858952				0.137781					0.755362					5.47638
0.00836964			0			0.00836964	0.0929926				0.154807					0.566522					7.36478
-0.0185299			0			-0.0185299	0.0874343				0.131983					0.566522					3.02145
-0.00413418			0			-0.00413418	0.114664				0.121004					0.755362					4.90985
-0.0127384			0			-0.0127384	0.105016				0.14041					0.755362					2.83261
-0.00947409			0			-0.00947409	0.130081				0.154933					0.566522					2.83261
-0.0395169			0			-0.0395169	0.0789413				0.0904239					0.566522					2.64377
0.00728259			0			0.00728259	0.109127				0.14683					0.755362					4.15449
-0.0133001			0			-0.0133001	0.114234				0.143421					0.755362					2.07725
0.03281			0			0.03281	0.113183				0.109458					0.566522					2.07725
0.013577			0			0.013577	0.0785592				0.12789					0.566522					2.83261
0.00768773			0			0.00768773	0.127247				0.0699869					0.566522					4.15449
-0.00140104			0			-0.00140104	0.107676				0.121333					0.755362					4.15449
0.016997			0			0.016997	0.0887301				0.132567					0.566522					4.15449
-0.024045			0.189598			-0.024045	0.0701591				0.118714					0.755362					6.42058
0.0143011			0			0.0143011	0.054009				0.100154					0.755362					3.77681
0.0060238			0			0.0060238	0.0735131				0.0843408					0.755362					3.96565
-0.0201483			0			-0.0201483	0.0251705				0.0910632					0.755362					3.77681
-0.00678973			0			-0.00678973	0.066303				0.108762					0.755362					3.58797
0.0236684			0			0.0236684	0.0820512				0.0855046					0.566522					4.34333
0.00733753			0			0.00733753	0.0662498				0.126046					0.755362					4.34333
-0.00464349			0			-0.00464349	0.0665309				0.114181					0.755362					5.09869
0.017259			0			0.017259	0.100703				0.126723					0.755362					3.39913
0.0174722			0			0.0174722	0.0654917				0.124581					0.755362					6.0429
0.0118673			0.260032			0.0118673	0.06258				0.11457					0.755362					6.23174
0.0199076			0			0.0199076	0.0816374				0.114987					0.755362					5.09869
-0.0245064			0			-0.0245064	0.064741				0.115329					0.566522					2.83261
0.0229751			0			0.0229751	0.0769132				0.0999173					0.566522					5.85406
0.012343			0			0.012343	0.0520876				0.106613					0.944203					5.66522
-0.01098			0			-0.01098	0.0753098				0.117839					0.755362					3.77681
-0.0108028			0			-0.0108028	0.109625				0.137553					0.566522					4.34333
-0.0294634			0			-0.0294634	0.0868782				0.0831277					0.566522					3.58797
-0.0143846			0			-0.0143846	0.094242				0.116861					0.755362					4.90985
-0.0407166			0			-0.0407166	0.124247				0.103089					0.755362					2.83261
-0.0416696			0			-0.0416696	0.125325				0.121179					0.566522					3.21029
0.00167093			0			0.00167093	0.137681				0.125509					0.755362					2.45493
-0.0218216			0			-0.0218216	0.131536				0.108269					0.755362					4.34333
-0.0246723			0			-0.0246723	0.165043				0.105983					0.755362					1.69956
0.00263434			0			0.00263434	0.129075				0.119586					0.566522					3.96565
-0.00837022			0			-0.00837022	0.122312				0.0973942					0.566522					5.47638
0.00406475			0			0.00406475	0.13241				0.113124					0.755362					4.15449
-0.0268575			0			-0.0268575	0.141027				0.108074					0.755362					3.77681
0.00660215			0			0.00660215	0.128751				0.127368					0.566522					5.09869
0.00163703			0			0.00163703	0.131688				0.120304					0.566522					6.9871
0.00873464			0			0.00873464	0.121122				0.111693					0.755362					5.09869
0.0190947			0			0.0190947	0.136569				0.110892					0.755362					6.9871
-0.00317649			0			-0.00317649	0.106274				0.124109					0.755362					6.9871
-0.00988178			0			-0.00988178	0.14666				0.118366					0.755362					6.23174
-0.00806303			0			-0.00806303	0.115311				0.108258					0.755362					7.17594
0.0282584			0.260032			0.0282584	0.115675				0.126909					0.755362					4.72101
-0.000994063			0			-0.000994063	0.165868				0.135928					0.755362					6.79826
0.00654384			0.260032			0.00654384	0.126774				0.129948					0.755362					2.83261
0.00231675			0			0.00231675	0.146953				0.118867					0.566522					5.66522
-0.0080555			0			-0.0080555	0.132687				0.115803					0.755362					5.66522
0.0170663			0			0.0170663	0.129264				0.129408					0.755362					6.23174
0.0405027			0			0.0405027	0.127878				0.125806					0.566522					3.58797
0.00568247			0			0.00568247	0.134495				0.111487					0.755362					5.85406
-0.0149428			0			-0.0149428	0.137197				0.123301					0.755362					4.90985
-0.0108926			0			-0.0108926	0.0718696				0.126001					0.755362					5.85406
-0.00360174			0			-0.00360174	0.0699253				0.127664					0.944203					3.96565
-0.024064			0			-0.024064	0.0644789				0.122971					0.755362					4.90985
0.0120921			0			0.0120921	0.0951456				0.119428					0.755362					6.42058
-0.0185247			0			-0.0185247	0.115647				0.128052					0.755362					2.26609
0.050286			0			0.050286	0.0718403				0.110378					0.566522					7.17594
0.0173773			0			0.0173773	0.0955816				0.130752					0.566522					4.15449
-0.00948378			0			-0.00948378	0.106298				0.121436					0.755362					3.96565
0.037493			0			0.037493	0.0890325				0.130649					0.755362					5.28753
-0.0054712			0			-0.0054712	0.0874254				0.132509					0.566522					4.15449
-0.0381439			0			-0.0381439	0.0927722				0.112898					0.755362					5.28753
-0.00315291			0			-0.00315291	0.114366				0.0953021					0.755362					6.60942
0.0055208			0			0.0055208	0.103256				0.123839					0.944203					3.96565
0.0231241			0			0.0231241	0.0932674				0.112903					0.566522					4.53217
0.0372683			0			0.0372683	0.067843				0.143192					0.566522					3.21029
0.0138198			0			0.0138198	0.102026				0.0966978					0.566522					3.77681
0.0228756			0			0.0228756	0.112833				0.143771					0.755362					6.79826
0.0121076			0			0.0121076	0.0982599				0.127761					0.755362					6.42058
0.0265622			0			0.0265622	0.089145				0.135279					0.755362					4.53217
0.0239838			0			0.0239838	0.0871685				0.123129					0.566522					4.53217
0.00280452			0			0.00280452	0.11171				0.164771					0.755362					5.47638
-0.0134937			0			-0.0134937	0.0955219				0.132841					0.755362					7.36478
-0.0275876			0			-0.0275876	0.0856557				0.134456					0.755362					5.85406
0.0258553			0			0.0258553	0.0762986				0.106948					0.755362					4.15449
-0.0146584			0			-0.0146584	0.119587				0.14267					0.755362					6.42058
-0.0179123			0			-0.0179123	0.110367				0.12479					0.755362					4.90985
0.00550878			0			0.00550878	0.0890025				0.149824					0.566522					3.39913
-0.0155308			0			-0.0155308	0.0938216				0.128033					0.566522					6.0429
-0.0151022			0			-0.0151022	0.12554				0.147745					0.755362					2.07725
0.0191116			0			0.0191116	0.0742994				0.11708					0.755362					7.9313
-0.0210894			0			-0.0210894	0.0817789				0.134317					0.566522					4.90985
-0.0266602			0			-0.0266602	0.0611707				0.125025					0.566522					10.7639
-0.0130241			0			-0.0130241	0.0676944				0.136896					0.566522					5.85406
0.00417574			0			0.00417574	0.0680831				0.122887					0.755362					2.26609
0.0367675			0			0.0367675	0.0823086				0.135492					0.566522					3.02145
0.0266659			0			0.0266659	0.0694392				0.127551					0.566522					3.58797
0.00198669			0			0.00198669	0.0695773				0.116115					0.755362					3.58797
-0.00122643			0			-0.00122643	0.238301				0.12139					0.755362					1.88841
-0.00644889			0			-0.00644889	0.0730932				0.108086					0.755362					3.96565
-0.00440421			0.167099			-0.00440421	0.0959911				0.115909					0.566522					4.53217
0.00619435			0			0.00619435	0.0725337				0.109424					0.755362					7.74246
0.021878			0			0.021878	0.0889643				0.126253					0.755362					5.09869
0.000469234			0			0.000469234	0.138195				0.10754					0.566522					3.96565
0.00879178			0			0.00879178	0.1557				0.120121					0.755362					6.0429
0.00967489			0			0.00967489	0.133994				0.0832829					0.566522					3.02145
0.00394065			0			0.00394065	0.165379				0.109399					0.755362					3.77681
0.011109			0			0.011109	0.123919				0.126205					0.755362					3.96565
-0.0259297			0.334198			-0.0259297	0.0938343				0.127063					0.755362					2.07725
-0.0327129			0			-0.0327129	0.130073				0.114791					0.566522					7.74246
-0.0149517			0			-0.0149517	0.0654695				0.139796					0.755362					4.90985
0.0131359			0			0.0131359	0.128414				0.144457					0.755362					5.47638
-0.000583496			0			-0.000583496	0.0670423				0.140528					0.755362					3.39913
-0.00546733			0			-0.00546733	0.115351				0.111567					0.566522					5.47638
-0.0224633			0			-0.0224633	0.0776319				0.109722					1.32188					5.28753
-0.0165933			0			-0.0165933	0.114814				0.11031					0.755362					6.9871
-0.00776962			0			-0.00776962	0.0573986				0.120762					0.566522					4.53217
-0.0271426			0			-0.0271426	0.118016				0.105482					0.755362					5.85406
0.0208407			0			0.0208407	0.0751868				0.138705					0.755362					2.45493
0.0142172			0			0.0142172	0.114559				0.114914					0.755362					3.77681
0.0060631			0			0.0060631	0.127614				0.10716					0.566522					5.47638
0.0118502			0			0.0118502	0.153891				0.119565					0.566522					6.9871
-0.0053999			0			-0.0053999	0.123835				0.118186					0.755362					5.28753
0.0112134			0			0.0112134	0.134718				0.129581					0.755362					2.07725
0.0165647			0			0.0165647	0.133027				0.0880214					0.566522					3.77681
-0.0120907			0			-0.0120907	0.131335				0.10855					0.755362					3.21029
-0.0119339			0			-0.0119339	0.107177				0.12717					0.755362					2.64377
0.0102988			0			0.0102988	0.146011				0.12287					0.755362					1.88841
-0.0260561			0			-0.0260561	0.124012				0.132998					0.566522					5.28753
-0.000641636			0			-0.000641636	0.154498				0.14357					0.566522					7.9313
-0.0367016			0			-0.0367016	0.11322				0.042662					0.755362					6.0429
-0.0193337			0			-0.0193337	0.115915				0.113813					0.755362					9.06435
0.0297615			0			0.0297615	0.125659				0.115394					0.566522					6.79826
0.00123161			0			0.00123161	0.166086				0.101917					0.566522					5.85406
-0.00652076			0			-0.00652076	0.147934				0.0962432					0.566522					4.90985
0.00110595			0			0.00110595	0.13617				0.13382					0.755362					7.17594
0.00677037			0			0.00677037	0.145039				0.173333					0.755362					6.23174
0.0126712			0			0.0126712	0.15527				0.149315					0.755362					7.36478
-0.0247412			0			-0.0247412	0.117167				0.168085					0.755362					3.96565
0.0203238			0			0.0203238	0.125094				0.173909					0.755362					6.0429
0.014464			0			0.014464	0.123091				0.17509					0.755362					8.68666
-0.015511			0			-0.015511	0.112069				0.191213					0.755362					2.26609
0.00479007			0			0.00479007	0.137731				0.183278					0.755362					6.0429
-0.0147965			0			-0.0147965	0.118854				0.151675					0.755362					4.53217
-0.0188191			0			-0.0188191	0.11726				0.173753					0.755362					5.66522
0.00451164			0			0.00451164	0.116213				0.145271					0.566522					3.77681
0.000689527			0			0.000689527	0.114937				0.172262					0.755362					6.0429
-0.00491537			0			-0.00491537	0.104924				0.162428					0.755362					5.85406
0.0386637			0			0.0386637	0.0807521				0.137939					0.755362					6.23174
-0.00370922			0			-0.00370922	0.0867366				0.178973					0.566522					6.9871
-0.0292456			0			-0.0292456	0.0844101				0.149314					0.566522					6.23174
-0.0346559			0			-0.0346559	0.103202				0.156403					0.755362					5.09869
0.0171278			0			0.0171278	0.106672				0.172566					0.755362					2.83261
-0.0183478			0			-0.0183478	0.09864				0.167917					0.566522					5.47638
0.0187365			0			0.0187365	0.124271				0.169834					0.755362					3.96565
-0.00763698			0			-0.00763698	0.12424				0.138977					0.755362					10.3862
0.0302957			0			0.0302957	0.109024				0.170479					0.755362					3.39913
0.0199563			0			0.0199563	0.119222				0.149518					0.566522					2.64377
-0.00340404			0			-0.00340404	0.0977043				0.156319					0.755362					2.83261
-0.030664			0			-0.030664	0.106874				0.0436145					0.566522					6.23174
0.0114566			0			0.0114566	0.0909242				0.151907					0.755362					3.21029
-0.0210852			0			-0.0210852	0.10506				0.115903					0.566522					5.09869
-0.0256619			0			-0.0256619	0.108004				0.158209					0.566522					6.9871
0.00588121			0			0.00588121	0.0911169				0.0825806					0.566522					6.60942
0.00681699			0			0.00681699	0.090307				0.0856533					0.755362					7.55362
-0.00400947			0			-0.00400947	0.0910244				0.131499					0.755362					3.21029
-0.0281682			0			-0.0281682	0.0902237				0.12737					0.755362					3.39913
0.0296323			0			0.0296323	0.102349				0.106884					0.755362					3.21029
0.00957038			0			0.00957038	0.0976794				0.108285					0.755362					4.90985
-0.0069318			0			-0.0069318	0.119152				0.104859					0.755362					2.26609
0.0129641			0			0.0129641	0.100047				0.123533					0.755362					2.26609
0.00388935			0			0.00388935	0.0685331				0.121549					0.755362					3.21029
0.00717521			0			0.00717521	0.0644424				0.121323					0.755362					5.09869
-0.0275041			0			-0.0275041	0.0917377				0.123757					0.755362					2.07725
0.0269284			0			0.0269284	0.0962101				0.118248					0.566522					2.83261
0.0117583			0			0.0117583	0.0975289				0.101437					0.755362					4.72101
0.00774836			0			0.00774836	0.0816123				0.137047					0.755362					2.26609
-0.00525282			0			-0.00525282	0.0742577				0.0765737					0.755362					3.96565
0.00395028			0			0.00395028	0.126195				0.106457					0.755362					5.28753
0.00252198			0			0.00252198	0.122336				0.0913268					0.755362					7.36478
0.017881			0			0.017881	0.112144				0.103632					0.755362					4.90985
0.01781			0			0.01781	0.112777				0.125921					0.755362					5.66522
-0.0408118			0			-0.0408118	0.109788				0.108971					0.566522					6.42058
0.0150372			0			0.0150372	0.101514				0.117475					0.566522					4.15449
0.0376374			0			0.0376374	0.118741				0.0980007					1.32188					3.02145
0.00648082			0			0.00648082	0.130744				0.115293					0.755362					2.83261
-0.00385356			0			-0.00385356	0.0933669				0.111257					0.566522					3.58797
-0.0154402			0			-0.0154402	0.120622				0.116128					0.566522					4.34333
-0.00607142			0			-0.00607142	0.132562				0.0956413					0.755362					3.96565
0.0204173			0			0.0204173	0.104834				0.116491					0.755362					4.72101
-0.0146102			0			-0.0146102	0.103534				0.121677					0.566522					3.39913
-0.00398584			0			-0.00398584	0.117777				0.12852					0.566522					4.34333
-0.0216969			0.235837			-0.0216969	0.111168				0.0689385					0.566522					2.83261
0.0297249			0			0.0297249	0.12828				0.0931391					0.755362					3.39913
-0.0312061			0			-0.0312061	0.117023				0.101907					0.755362					3.39913
-0.0319869			0			-0.0319869	0.119459				0.0993373					0.755362					4.72101
0.00473533			0			0.00473533	0.111982				0.109962					0.755362					2.45493
0.000147273			0			0.000147273	0.104231				0.103058					0.755362					3.02145
0.0136339			0			0.0136339	0.101706				0.101439					0.755362					3.58797
0.014595			0			0.014595	0.10621				0.106172					0.755362					6.9871
-0.0203542			0			-0.0203542	0.102562				0.0985134					0.755362					4.15449
-0.0182323			0			-0.0182323	0.0974071				0.130107					0.755362					4.90985
0.0226275			0			0.0226275	0.114563				0.13571					0.755362					6.23174
0.0306948			0			0.0306948	0.110419				0.103816					0.566522					3.58797
-0.0113497			0.943348			-0.0113497	0.110837				0.0952307					0.566522					3.58797
0.0393986			0			0.0393986	0.0836317				0.11172					0.755362					3.21029
0.0044291			0			0.0044291	0.0537058				0.0938954					0.755362					4.53217
0.0313143			0.235837			0.0313143	0.0600936				0.119014					0.566522					3.96565
0.0232787			0			0.0232787	0.0690072				0.116843					0.566522					3.77681
-0.0251485			0			-0.0251485	0.0677549				0.105325					0.755362					3.02145
0.012487			0			0.012487	0.0597898				0.133989					0.755362					2.45493
-0.0106429			0			-0.0106429	0.110957				0.116894					0.566522					3.39913
-0.005007			0			-0.005007	0.060187				0.111963					0.566522					2.64377
-0.0132654			0			-0.0132654	0.0636049				0.103709					0.755362					2.64377
-0.00389841			0			-0.00389841	0.0495851				0.120572					0.755362					2.45493
0.0365327			0			0.0365327	0.0496759				0.101971					0.566522					3.96565
0.00589507			0			0.00589507	0.0830208				0.112868					0.755362					2.83261
0.0158964			0			0.0158964	0.0783658				0.0506493					0.755362					3.77681
-0.000148372			0			-0.000148372	0.0712874				0.10111					0.755362					2.83261
0.0237786			0.235837			0.0237786	0.0732241				0.131932					0.566522					3.58797
0.0233303			0			0.0233303	0.0518571				0.109919					0.566522					6.23174
-0.00810155			0			-0.00810155	0.0863563				0.0434549					0.755362					2.64377
-0.00649314			0			-0.00649314	0.0591682				0.051262					0.755362					3.39913
0.00379151			0			0.00379151	0.0578938				0.084977					0.755362					5.85406
0.00451124			0			0.00451124	0.0546339				0.0552062					0.755362					3.77681
-0.0204854			0			-0.0204854	0.0721767				0.045849					0.566522					2.26609
0.00267607			0			0.00267607	0.0515048				0.0562651					0.755362					1.69956
0.0102207			0			0.0102207	0.0614245				0.0631291					1.69956					3.77681
0.0116291			0			0.0116291	0.0716197				0.0718761					0.755362					2.45493
-0.00860994			0			-0.00860994	0.0789494				0.0759844					0.755362					5.28753
-0.013383			0			-0.013383	0.0673597				0.0630312					0.755362					2.83261
-0.0282613			0			-0.0282613	0.0582821				0.0608148					0.944203					2.64377
-0.000152534			0			-0.000152534	0.0751661				0.0453653					0.566522					7.17594
-0.0062618			0			-0.0062618	0.0615513				0.0887283					0.566522					3.21029
0.013836			0			0.013836	0.0584923				0.0631062					0.755362					2.64377
-0.00230784			0			-0.00230784	0.0808198				0.0494432					1.69956					4.53217
0.0178779			0			0.0178779	0.0810918				0.0449996					0.566522					2.26609
0.00842643			0			0.00842643	0.106594				0.0842368					0.755362					3.39913
-0.00679728			0			-0.00679728	0.0774997				0.0691958					0.755362					1.88841
0.0132953			0			0.0132953	0.108196				0.0807659					0.755362					0.377681
-0.0305172			0			-0.0305172	0.0956596				0.0492375					0.566522					3.39913
0.0435504			0			0.0435504	0.0797377				0.0763584					0.566522					4.34333
0.024926			0			0.024926	0.0855765				0.0726063					0.755362					2.07725
-0.0366299			0			-0.0366299	0.0990272				0.0652175					0.755362					3.21029
-0.0219093			0			-0.0219093	0.0819357				0.0622344					0.566522					4.72101
-0.0284854			0			-0.0284854	0.12096				0.0748456					0.566522					3.96565
0.00308469			0			0.00308469	0.0888805				0.0338956					1.88841					6.60942
0.00969957			0			0.00969957	0.093931				0.045456					0.755362					3.21029
0.020632			0			0.020632	0.124053				0.0772925					0.566522					4.72101
0.00757242			0			0.00757242	0.124661				0.0527775					1.32188					3.21029
-0.00130561			0			-0.00130561	0.116901				0.116012					0.755362					7.74246
0.0120101			0			0.0120101	0.0924607				0.171084					0.755362					4.72101
-0.00256108			0			-0.00256108	0.122827				0.152102					0.755362					5.28753
-0.0149572			0			-0.0149572	0.102801				0.143532					0.755362					4.53217
0.0257343			0			0.0257343	0.102939				0.145624					0.755362					6.79826
-0.0206738			0			-0.0206738	0.0890015				0.15214					0.755362					3.39913
-0.0019359			0			-0.0019359	0.105353				0.192027					0.755362					3.96565
-0.00591458			0			-0.00591458	0.098151				0.185492					0.755362					5.47638
-0.0289881			0			-0.0289881	0.0750369				0.153125					0.755362					5.47638
-0.00727396			0			-0.00727396	0.0869172				0.158124					0.755362					4.72101
-0.0158096			0			-0.0158096	0.109006				0.179299					0.755362					4.34333
0.00877139			0			0.00877139	0.10003				0.164099					0.566522					6.79826
-0.0108306			0			-0.0108306	0.0977296				0.152096					0.755362					3.58797
-0.0201613			0			-0.0201613	0.0783312				0.167225					0.755362					3.58797
0.0077926			0			0.0077926	0.122473				0.158494					0.755362					4.90985
-0.0129151			0			-0.0129151	0.112937				0.168369					0.566522					3.96565
0.00597021			0			0.00597021	0.118715				0.169849					0.566522					3.39913
0.0030738			0			0.0030738	0.130919				0.157106					0.755362					5.28753
-0.0109373			0			-0.0109373	0.1514				0.210543					0.755362					2.26609
0.021441			0			0.021441	0.12856				0.181134					0.566522					5.28753
-0.00240253			0			-0.00240253	0.124475				0.204794					0.755362					3.21029
0.00673733			0			0.00673733	0.111732				0.187643					0.755362					4.53217
-0.0310528			0			-0.0310528	0.123519				0.19674					0.755362					1.51072
0.00978736			0			0.00978736	0.0940458				0.190553					0.566522					2.26609
0.00371337			0			0.00371337	0.143479				0.149904					0.566522					1.88841
-0.0116979			0			-0.0116979	0.113699				0.0667012					0.755362					1.51072
0.0179579			0			0.0179579	0.120079				0.168501					0.755362					1.51072
-0.0184098			0			-0.0184098	0.103236				0.154623					0.566522					3.39913
0.0132267			0			0.0132267	0.0828411				0.172553					0.566522					4.90985
-0.0176292			0			-0.0176292	0.114448				0.0746939					0.944203					1.88841
0.0402671			0			0.0402671	0.120171				0.0814269					0.755362					1.69956
-0.00522542			0			-0.00522542	0.126932				0.0900987					0.755362					3.02145
0.0102505			0			0.0102505	0.134237				0.0807882					0.755362					3.21029
0.00717009			0			0.00717009	0.120824				0.0764854					0.566522					4.72101
-0.00876427			0			-0.00876427	0.114366				0.116817					0.755362					3.02145
0.0484813			0			0.0484813	0.131043				0.0916227					0.755362					4.53217
-0.0154077			0			-0.0154077	0.133519				0.102393					0.755362					3.02145
-0.0117115			0			-0.0117115	0.110732				0.0710829					0.755362					4.53217
0.0106369			0			0.0106369	0.110251				0.0830921					0.566522					3.58797
0.0239069			0			0.0239069	0.0971232				0.093444					0.755362					1.88841
0.0174068			0			0.0174068	0.119551				0.0866974					0.566522					3.58797
-0.00925048			0			-0.00925048	0.108544				0.0879973					0.755362					1.69956
0.0307089			0			0.0307089	0.0966143				0.0729512					0.755362					1.51072
0.022355			0			0.022355	0.0458327				0.0866972					0.755362					2.07725
0.0169169			0			0.0169169	0.0646862				0.0855906					0.566522					2.45493
-0.00820595			0			-0.00820595	0.0566887				0.0874201					0.566522					4.34333
-0.0287847			0			-0.0287847	0.0560848				0.0981907					0.755362					4.72101
-0.0209727			0			-0.0209727	0.0675922				0.0889438					0.755362					4.15449
-0.0276745			0			-0.0276745	0.0597517				0.0966532					0.566522					3.02145
0.00390921			0			0.00390921	0.0740216				0.0825181					0.566522					3.58797
-0.00338449			0			-0.00338449	0.0560899				0.0957555					0.755362					2.26609
-0.0113			0			-0.0113	0.0605439				0.0854764					0.755362					4.90985
0.0150199			0			0.0150199	0.0471918				0.0886831					0.566522					6.42058
0.0166142			0			0.0166142	0.0530439				0.0890732					0.755362					5.28753
-0.0161355			0			-0.0161355	0.0528295				0.0716712					0.566522					9.63087
-0.0328496			0			-0.0328496	0.0570226				0.0818293					0.755362					6.23174
0.00134155			0			0.00134155	0.0471628				0.0734697					0.755362					7.17594
-0.0107126			0			-0.0107126	0.0666653				0.0689918					0.566522					9.44203
0.0204423			0			0.0204423	0.0520822				0.10977					0.755362					6.79826
-0.0294577			0			-0.0294577	0.0522754				0.117871					0.755362					7.17594
-0.0453132			0			-0.0453132	0.0459474				0.14824					0.755362					6.42058
-0.0252752			0			-0.0252752	0.0450884				0.175854					0.755362					6.23174
0.0101416			0			0.0101416	0.0712134				0.13068					0.755362					7.74246
-0.0300545			0			-0.0300545	0.0586861				0.157647					0.755362					6.0429
-0.0321237			0			-0.0321237	0.0542752				0.159867					0.755362					4.72101
0.03415			0			0.03415	0.0548748				0.160096					0.944203					7.55362
-0.020705			0			-0.020705	0.0683835				0.149536					0.944203					6.79826
0.0078273			0			0.0078273	0.0629088				0.149501					0.755362					7.55362
0.00146299			0			0.00146299	0.0913561				0.140698					0.755362					5.85406
0.0118458			0			0.0118458	0.0587507				0.140247					0.566522					7.55362
-0.0231362			0			-0.0231362	0.139565				0.127481					0.755362					6.9871
0.0060967			0			0.0060967	0.0785396				0.148034					0.755362					7.74246
0.0293264			0			0.0293264	0.139241				0.176611					0.755362					5.09869
-0.00524703			0			-0.00524703	0.119826				0.148836					0.566522					6.79826
0.0344134			0			0.0344134	0.131976				0.15064					0.566522					5.66522
-0.00682039			0			-0.00682039	0.166002				0.149646					0.755362					4.72101
-0.00535586			0			-0.00535586	0.133959				0.134465					0.755362					6.9871
-0.0542104			0			-0.0542104	0.160803				0.148686					0.566522					3.02145
0.0102712			0.157585			0.0102712	0.133158				0.137635					0.755362					5.47638
-0.0193415			0			-0.0193415	0.131375				0.148589					0.944203					4.53217
-0.0476187			0			-0.0476187	0.141511				0.150241					0.755362					1.51072
-0.00383556			0.157585			-0.00383556	0.180834				0.130095					0.755362					1.51072
-0.0138982			0			-0.0138982	0.133769				0.134231					0.566522					1.88841
-0.0126155			0			-0.0126155	0.160607				0.0392997					0.944203					6.60942
-0.0136527			0			-0.0136527	0.123095				0.130482					0.755362					1.51072
0.00634647			0.157585			0.00634647	0.132996				0.119973					0.566522					2.83261
0.0400646			0			0.0400646	0.140013				0.143528					0.566522					3.21029
-0.0104319			0			-0.0104319	0.122537				0.0466712					0.755362					2.83261
-0.0217636			0			-0.0217636	0.143489				0.0454987					0.755362					3.96565
0.0117464			0			0.0117464	0.131374				0.0685104					0.755362					4.15449
0.00890719			0			0.00890719	0.181864				0.0734041					0.755362					3.21029
0.00860953			0			0.00860953	0.15532				0.0369444					0.566522					2.26609
-0.00219147			0			-0.00219147	0.1319				0.059321					1.32188					3.39913
0.00451755			0			0.00451755	0.123148				0.0717207					0.755362					3.77681
0.0148567			0			0.0148567	0.155129				0.058277					1.51072					4.90985
0.0193056			0			0.0193056	0.115451				0.0652965					0.755362					1.69956
0.000216535			0			0.000216535	0.0471409				0.0736405					0.755362					5.09869
-0.00781647			0			-0.00781647	0.0332115				0.0735096					0.755362					4.34333
0.0010975			0			0.0010975	0.0461305				0.0633545					0.566522					3.58797
0.0429545			0			0.0429545	0.0263759				0.0791624					0.566522					4.90985
0.0240901			0			0.0240901	0.211223				0.0456359					0.755362					2.83261
-0.00619324			0			-0.00619324	0.056577				0.0798906					0.755362					5.09869
-0.0177787			0			-0.0177787	0.0340745				0.0765319					0.566522					7.36478
-0.0217497			0			-0.0217497	0.0676327				0.0790331					0.755362					2.45493
-0.0141208			0			-0.0141208	0.0436127				0.0597294					0.755362					2.07725
0.00875448			0			0.00875448	0.106001				0.0737554					0.944203					5.09869
-0.00385567			0			-0.00385567	0.0748209				0.102166					0.566522					3.02145
0.016178			0			0.016178	0.105937				0.0806463					0.755362					3.96565
0.0202976			0			0.0202976	0.147135				0.0641428					0.755362					2.45493
-0.0385507			0			-0.0385507	0.114006				0.0709667					0.755362					1.88841
0.0319585			0.157585			0.0319585	0.0436167				0.0696427					0.566522					3.39913
0.0436962			0			0.0436962	0.121134				0.0806903					0.755362					2.64377
-0.0080339			0			-0.0080339	0.0605692				0.0539824					0.755362					8.8755
0.0187045			0			0.0187045	0.0863428				0.0572065					0.755362					3.21029
0.00431906			0			0.00431906	0.0857902				0.0646841					0.566522					3.39913
0.00978701			0			0.00978701	0.0515331				0.0665154					0.566522					6.23174
-0.00269176			0			-0.00269176	0.115171				0.0772321					0.566522					6.79826
0.0278291			0			0.0278291	0.045949				0.0913959					0.944203					3.96565
-0.00830527			0			-0.00830527	0.126753				0.118968					0.755362					4.15449
-0.0219966			0			-0.0219966	0.0768327				0.0905511					0.755362					4.53217
0.0252991			0			0.0252991	0.0852919				0.0966659					0.755362					4.15449
0.0083934			0			0.0083934	0.07692				0.0897299					0.566522					1.69956
0.00411733			0			0.00411733	0.0910129				0.127428					0.755362					2.83261
0.00507392			0			0.00507392	0.0817206				0.0829098					0.755362					5.66522
-0.0091189			0			-0.0091189	0.067185				0.0884515					0.566522					3.39913
-0.00160623			0			-0.00160623	0.0696673				0.0856211					0.944203					5.85406
-0.00819995			0			-0.00819995	0.104019				0.0846858					0.755362					5.66522
-0.0100743			0			-0.0100743	0.118775				0.0871352					0.566522					5.66522
-0.033745			0			-0.033745	0.0768411				0.0553566					1.69956					5.28753
0.0129767			0			0.0129767	0.0959433				0.0904299					0.755362					4.72101
0.00136164			0			0.00136164	0.0998857				0.0948251					0.755362					6.0429
0.0132661			0			0.0132661	0.0882393				0.0966517					0.566522					3.96565
0.0322122			0			0.0322122	0.0827216				0.1026					0.566522					4.15449
-0.00376828			0			-0.00376828	0.100266				0.087924					0.755362					8.68666
0.0119997			0			0.0119997	0.0874107				0.123569					0.755362					5.85406
0.00730853			0			0.00730853	0.0919709				0.0922163					0.566522					6.0429
-0.00203566						-0.00203566	0.0941139				0.112196					0.755362					7.17594
-0.0203274						-0.0203274	0.094052				0.115829					0.755362					2.26609
-0.00614747						-0.00614747	0.103224				0.0823823					0.755362					1.32188
0.0063339						0.0063339	0.0753262				0.105824					0.755362					6.9871
0.0222793						0.0222793	0.100749				0.104388					0.566522					6.23174
0.00664014						0.00664014	0.0776499				0.0902386					0.755362					3.96565
0.00793232						0.00793232	0.0790951				0.108071					0.566522					4.90985
-0.000785501						-0.000785501	0.0823638				0.0922366					0.755362					3.96565
0.0173749						0.0173749	0.0819752				0.0590009					0.566522					3.21029
0.016055						0.016055	0.101778				0.0773391					0.755362					3.96565
0.000889661						0.000889661	0.0828266				0.0955602					0.755362					3.96565
0.0219977						0.0219977	0.0905436				0.0992194					0.755362					4.34333
0.0136414						0.0136414	0.0723689				0.0891245					0.566522					4.15449
0.0101226						0.0101226	0.055785				0.110285					0.755362					4.53217
0.0141086						0.0141086	0.0708171				0.120965					0.755362					2.07725
-0.0260423						-0.0260423	0.0558123				0.093543					0.755362					4.53217
0.0102881						0.0102881	0.0550639				0.0945414					1.13304					5.85406
-0.00275011						-0.00275011	0.0465258				0.0973891					0.755362					2.83261
0.027376						0.027376	0.0358092				0.137895					0.755362					3.02145
0.000597343						0.000597343	0.0650648				0.108408					0.566522					5.85406
0.00568641						0.00568641	0.0538133				0.103092					0.755362					2.83261
-0.0237311						-0.0237311	0.0618625				0.10696					0.755362					1.88841
-0.0378275						-0.0378275	0.0674692				0.123623					0.755362					4.90985
-0.0164664						-0.0164664	0.0421305				0.125222					0.566522					3.96565
0.0118076						0.0118076	0.0588349				0.108255					0.566522					3.39913
0.0217221						0.0217221	0.0521619				0.115124					0.755362					2.45493
-0.00303051						-0.00303051	0.0547373				0.145113					0.755362					0.944203
-0.0340295						-0.0340295	0.0515468				0.112853					0.566522					3.02145
-0.0113348						-0.0113348	0.0432173				0.0914109					0.755362					4.53217
-0.0130524						-0.0130524	0.0643699				0.11381					0.755362					3.21029
0.00582892						0.00582892	0.0652122				0.126185					0.755362					3.02145
0.0184775						0.0184775	0.0531877				0.111008					0.566522					2.26609
0.00733768						0.00733768	0.0648623				0.101253					0.566522					2.26609
0.00730673						0.00730673	0.0616774				0.0389076					0.944203					3.39913
-0.017066						-0.017066	0.0406051				0.0878016					0.755362					3.77681
0.0212591						0.0212591	0.0414775				0.103362					0.566522					4.53217
0.0013496						0.0013496	0.0476564				0.0896706					0.755362					6.0429
0.000896776						0.000896776	0.0505019				0.0643931					0.566522					3.58797
-0.000766271						-0.000766271	0.0987988				0.0828631					0.944203					3.77681
0.00659678						0.00659678	0.0392512				0.108924					0.755362					4.34333
-0.0167896						-0.0167896	0.0293831				0.0860943					0.755362					4.34333
-0.00947897						-0.00947897	0.0498976				0.114946					0.755362					5.28753
0.00883388						0.00883388	0.0499714				0.096177					0.566522					3.02145
0.0111693						0.0111693	0.0508522				0.0948777					0.755362					4.72101
0.0128198						0.0128198	0.029073				0.132407					0.755362					5.85406
-0.00393486						-0.00393486	0.0432911				0.0995917					0.755362					3.58797
-0.0241508						-0.0241508	0.0727022				0.0936101					0.755362					5.66522
0.00400331						0.00400331	0.0747815				0.106806					0.755362					3.02145
-0.0240441						-0.0240441	0.0753207				0.128228					0.566522					2.64377
0.00523114						0.00523114	0.0608999				0.117569					0.755362					4.90985
-0.0146966						-0.0146966	0.0643933				0.125481					0.755362					5.66522
-0.01022						-0.01022	0.0483406				0.0900652					0.755362					6.23174
0.0139971						0.0139971	0.065336				0.119962					0.566522					3.96565
0.0126632						0.0126632	0.0586278				0.100253					0.566522					3.96565
0.00820951						0.00820951	0.0402725				0.108753					0.755362					3.39913
0.00387607						0.00387607	0.0694327				0.115541					0.755362					3.21029
0.0192975						0.0192975	0.066705				0.10319					0.755362					5.28753
0.0226652						0.0226652	0.0570665				0.113721					0.566522					3.39913
-0.0078933						-0.0078933	0.0478664				0.134058					0.755362					10.5751
0.0388837						0.0388837	0.0451909				0.120436					0.755362					3.21029
-0.0454349						-0.0454349	0.0603681				0.135171					0.566522					3.02145
0.0312115						0.0312115	0.0572121				0.140535					0.755362					4.72101
-0.0152028						-0.0152028	0.0672056				0.0434939					0.566522					2.45493
-0.0113608						-0.0113608	0.0437173				0.114943					0.755362					3.21029
-0.0244492						-0.0244492	0.049191				0.141101					0.566522					4.90985
-0.00871011						-0.00871011	0.0511217				0.131236					0.566522					4.15449
0.0085548						0.0085548	0.0455648				0.0882478					0.566522					1.69956
0.0198609						0.0198609	0.0651867				0.0835279					0.755362					4.15449
0.00585457						0.00585457	0.0943409				0.0929123					1.13304					3.02145
-0.0125998						-0.0125998	0.113053				0.100695					0.755362					3.96565
-0.0128726						-0.0128726	0.0922503				0.0900986					0.566522					4.72101
-0.00245274						-0.00245274	0.0928156				0.109204					0.755362					3.58797
0.00735006						0.00735006	0.0938333				0.121105					0.755362					3.77681
0.00766752						0.00766752	0.0986533				0.0908134					0.755362					5.28753
0.00853336						0.00853336	0.112278				0.125125					0.755362					2.64377
0.016635						0.016635	0.124678				0.105009					0.755362					2.64377
0.0147181						0.0147181	0.130932				0.123732					0.755362					1.51072
0.00567637						0.00567637	0.133803				0.115985					0.566522					2.83261
-0.0209948						-0.0209948	0.090264				0.0792775					0.755362					3.21029
0.00164285						0.00164285	0.123926				0.0885962					0.755362					1.32188
0.033766						0.033766	0.145881				0.119596					0.755362					3.02145
0.0209365						0.0209365	0.119182				0.0761904					0.566522					2.07725
-0.0241933						-0.0241933	0.132809				0.0995686					0.755362					3.77681
-0.0417575						-0.0417575	0.109818				0.0808036					0.755362					4.90985
-0.0119342						-0.0119342	0.100887				0.110937					0.944203					2.07725
-0.00511821						-0.00511821	0.119317				0.103746					0.566522					2.83261
0.0189488						0.0189488	0.101572				0.0920238					0.566522					3.96565
0.0151284						0.0151284	0.123384				0.113877					0.755362					3.02145
0.00625539						0.00625539	0.112096				0.0927715					0.944203					9.63087
-0.009614						-0.009614	0.101671				0.0928053					0.755362					2.07725
-0.0097888						-0.0097888	0.145716				0.100273					0.944203					3.21029
-0.00573074						-0.00573074	0.113463				0.0629788					0.755362					2.45493
0.00467639						0.00467639	0.124598				0.0870861					0.755362					4.15449
-0.000755837						-0.000755837	0.144773				0.10151					0.566522					3.21029
-0.00404607						-0.00404607	0.1051				0.0827792					0.755362					6.79826
-0.00914313						-0.00914313	0.126271				0.106637					0.755362					4.15449
-0.0120145						-0.0120145	0.0778038				0.0772566					0.566522					2.64377
0.0171532						0.0171532	0.0725107				0.0847072					0.755362					5.47638
0.0253097						0.0253097	0.0891257				0.0708258					0.755362					1.69956
0.021488						0.021488	0.0779457				0.0815485					0.566522					3.58797
0.0142153						0.0142153	0.102998				0.110579					0.755362					2.26609
-0.0100871						-0.0100871	0.0907959				0.077541					0.755362					0.944203
0.00269493						0.00269493	0.0992178				0.117714					0.755362					1.88841
0.0167978						0.0167978	0.102159				0.0997673					0.566522					4.90985
-0.0162361						-0.0162361	0.0850307				0.11794					0.755362					4.72101
-0.0206261						-0.0206261	0.0951959				0.0915551					0.755362					6.79826
0.0156383						0.0156383	0.116919				0.108112					0.566522					2.83261
-0.0323996						-0.0323996	0.0989957				0.102722					0.755362					3.21029
-0.0128719						-0.0128719	0.104302				0.0988231					1.32188					1.88841
0.000238648						0.000238648	0.122299				0.122918					0.755362					3.39913
0.00545775						0.00545775	0.106109				0.124087					0.566522					3.96565
0.00467612						0.00467612	0.100295				0.131422					1.13304					2.83261
0.0147696						0.0147696	0.111052				0.124154					0.755362					3.39913
-0.00939019						-0.00939019	0.129187				0.129875					0.944203					2.26609
0.0179114						0.0179114	0.139409				0.128025					0.566522					2.26609
-0.0137563						-0.0137563	0.12951				0.132823					0.566522					3.02145
0.0244386						0.0244386	0.0892039				0.15048					0.566522					3.77681
0.0282206						0.0282206	0.113427				0.133904					0.755362					5.09869
-0.00308864						-0.00308864	0.10108				0.0792553					0.566522					3.96565
-0.00224738						-0.00224738	0.115981				0.094504					0.566522					8.30898
-0.0125995						-0.0125995	0.108987				0.0507373					1.88841					7.74246
0.00180711						0.00180711	0.117287				0.110948					0.755362					4.53217
0.00474099						0.00474099	0.0936014				0.141917					0.566522					4.53217
-0.0167131						-0.0167131	0.120282				0.157431					0.566522					6.79826
0.030474						0.030474	0.109422				0.134413					0.755362					6.60942
0.0292638						0.0292638	0.0816377				0.143047					0.755362					6.9871
0.00127975						0.00127975	0.0788495				0.164512					0.755362					5.85406
0.0135451						0.0135451	0.0641106				0.144482					0.755362					6.0429
-0.00425837						-0.00425837	0.0801168				0.14898					0.566522					4.15449
-0.0124475						-0.0124475	0.0758623				0.163751					0.755362					4.53217
0.0310154						0.0310154	0.128758				0.189437					0.755362					4.72101
-0.00848417						-0.00848417	0.0908298				0.18221					0.755362					6.23174
-0.0037463						-0.0037463	0.102935				0.156835					0.566522					3.96565
-0.0264933						-0.0264933	0.121649				0.162026					0.755362					8.68666
0.00993407						0.00993407	0.114017				0.160692					0.755362					5.66522
-0.00771923						-0.00771923	0.128956				0.165516					0.566522					3.02145
-0.00333344						-0.00333344	0.0936609				0.150301					0.755362					3.39913
-0.00906289						-0.00906289	0.104983				0.151113					0.755362					5.66522
0.00956548						0.00956548	0.109354				0.171374					0.755362					5.47638
-0.0206691						-0.0206691	0.130156				0.153941					0.566522					5.66522
-0.00380959						-0.00380959	0.11239				0.144262					0.755362					3.39913
0.0124427						0.0124427	0.10477				0.133536					0.755362					4.53217
0.0406082						0.0406082	0.117989				0.164242					0.755362					4.90985
-0.0161278						-0.0161278	0.123919				0.147146					0.566522					7.55362
0.00445754						0.00445754	0.119347				0.13645					0.755362					4.15449
0.0128197						0.0128197	0.126464				0.150404					0.755362					4.34333
0.0158937						0.0158937	0.121227				0.136483					0.755362					1.32188
0.0297471						0.0297471	0.108534				0.1513					0.566522					3.02145
0.00237149						0.00237149	0.10157				0.1364					1.13304					3.21029
-0.00264997						-0.00264997	0.0957904				0.125534					0.755362					5.85406
-0.00570452						-0.00570452	0.101052				0.171442					0.755362					5.85406
-0.00770165						-0.00770165	0.104671				0.174432					0.566522					3.58797
-0.0223718						-0.0223718	0.0986611				0.140616					0.566522					3.21029
0.0050846						0.0050846	0.0941377				0.066983					0.755362					5.28753
-0.0143711						-0.0143711	0.0379445				0.0905779					0.755362					1.51072
0.0253265						0.0253265	0.135642				0.0838544					0.755362					2.83261
0.00212479						0.00212479	0.0355083				0.0619456					0.755362					3.02145
-0.0110157						-0.0110157	0.0796745				0.0659449					0.566522					3.96565
0.0131883						0.0131883	0.0714088				0.0761913					0.755362					4.90985
0.0231024						0.0231024	0.0954364				0.0866471					0.755362					3.21029
0.00948118						0.00948118	0.054305				0.0840494					0.944203					3.77681
0.0349828						0.0349828	0.0710872				0.0808925					0.944203					3.02145
0.0214196						0.0214196	0.0661812				0.0871627					0.566522					2.64377
0.00738077						0.00738077	0.106214				0.0646433					0.944203					3.96565
0.0235876						0.0235876	0.0945566				0.0794017					0.566522					1.88841
0.0168538						0.0168538	0.0890729				0.0836357					0.566522					6.60942
-0.00359911						-0.00359911	0.061484				0.094566					0.755362					10.9528
0.013537						0.013537	0.0880603				0.0797255					0.755362					4.34333
0.00749284						0.00749284	0.0900015				0.0853003					0.566522					7.36478
-0.00778049						-0.00778049	0.0934314				0.0796716					0.755362					3.39913
-0.0408696						-0.0408696	0.102186				0.091629					0.755362					4.53217
-0.00560035						-0.00560035	0.0965504				0.0768502					0.755362					3.02145
0.0255845						0.0255845	0.123794				0.111612					0.566522					4.34333
-0.00465605						-0.00465605	0.101316				0.0828835					1.32188					3.96565
-0.00794643						-0.00794643	0.102271				0.0926929					0.755362					4.34333
-0.00834054						-0.00834054	0.109546				0.093105					0.755362					1.88841
-0.000510159						-0.000510159	0.0915957				0.0850977					0.566522					4.15449
-0.0190853						-0.0190853	0.0947163				0.102426					0.566522					2.07725
0.00542564						0.00542564	0.092939				0.0462683					0.377681					2.26609
-0.00688163						-0.00688163	0.113003				0.0759562					0.755362					3.21029
0.0559425						0.0559425	0.0838381				0.0780831					0.566522					5.09869
0.0101732						0.0101732	0.100264				0.0679508					0.755362					5.47638
-0.00580985						-0.00580985	0.0820517				0.0741629					0.566522					4.15449
0.00420531						0.00420531	0.086224				0.0801925					0.755362					2.64377
-0.00155496						-0.00155496	0.0964165				0.0968924					0.755362					5.47638
0.0122123						0.0122123	0.0804294				0.0847656					0.755362					5.47638
-0.0307733						-0.0307733	0.0928102				0.077019					0.566522					3.02145
0.0120959						0.0120959	0.0656325				0.0896921					0.755362					2.83261
0.0318975						0.0318975	0.0896118				0.0839905					0.755362					3.39913
0.00255354						0.00255354	0.0897014				0.0893744					0.755362					4.15449
-0.00306898						-0.00306898	0.0611917				0.0845444					1.13304					1.69956
-0.00484929						-0.00484929	0.0826329				0.0919494					0.755362					5.09869
-0.0248085						-0.0248085	0.0830799				0.0817974					0.944203					4.34333
-0.000453797						-0.000453797	0.104721				0.080483					0.755362					2.26609
0.0530915						0.0530915	0.0776106				0.0804466					0.755362					2.83261
0.000592766						0.000592766	0.0365208				0.0836028					0.755362					5.47638
-0.0167297						-0.0167297	0.048967				0.0833679					0.755362					3.02145
-0.00556093						-0.00556093	0.0576764				0.0823107					0.566522					3.96565
-0.0208723						-0.0208723	0.188624				0.0663462					0.755362					5.66522
-0.0115004						-0.0115004	0.0311028				0.0849734					0.755362					3.77681
0.0306874						0.0306874	0.049756				0.0849618					0.755362					1.69956
-0.00453029						-0.00453029	0.0462319				0.0754333					0.755362					3.02145
-0.00724605						-0.00724605	0.0658879				0.0646825					0.755362					2.07725
-0.0102252						-0.0102252	0.105489				0.0830135					0.944203					2.26609
-0.0236828						-0.0236828	0.0803373				0.0631662					0.944203					2.07725
-0.0110449						-0.0110449	0.155551				0.0613671					0.566522					2.64377
0.0225266						0.0225266	0.09809				0.055644					0.566522					5.28753
0.0253849						0.0253849	0.0561749				0.0750589					0.566522					3.21029
-0.0256252						-0.0256252	0.117576				0.079245					0.755362					2.83261
-0.00042977						-0.00042977	0.0973455				0.0671905					0.566522					4.34333
-0.0121211						-0.0121211	0.0452745				0.044113					0.566522					2.26609
0.0193838						0.0193838	0.0779657				0.0628558					0.566522					2.45493
-0.00964457						-0.00964457	0.0974617				0.0699734					0.755362					8.12014
0.00313768						0.00313768	0.0949446				0.0901382					0.755362					2.26609
0.0337886						0.0337886	0.443067				0.0709623					0.755362					4.15449
-0.0200527						-0.0200527	0.185742				0.0750591					0.566522					4.34333
0.0111307						0.0111307	0.174192				0.100848					0.755362					2.83261
-0.00969908						-0.00969908	0.189509				0.0913295					0.755362					2.07725
0.0101301						0.0101301	0.398665				0.073213					0.755362					3.39913
0.0108152						0.0108152	0.221678				0.075914					0.755362					2.45493
0.00856553						0.00856553	0.208604				0.0821453					0.755362					2.83261
0.0197418						0.0197418	0.229366				0.0824179					0.755362					2.83261
-0.00385303						-0.00385303	0.218177				0.0968904					0.566522					3.39913
-0.022766						-0.022766	0.15179				0.0758481					0.755362					1.51072
-0.00462404						-0.00462404	0.194375				0.0889125					0.755362					2.26609
-0.0176365						-0.0176365	0.0447172				0.0858998					0.566522					3.96565
-0.011334						-0.011334	0.0632096				0.0867977					0.566522					3.39913
-0.00356854						-0.00356854	0.031922				0.0640032					0.944203					1.51072
0.0140159						0.0140159	0.0451658				0.0773575					0.566522					1.88841
0.0159581						0.0159581	0.0487833				0.0856815					0.755362					3.02145
0.0166626						0.0166626	0.0617718				0.0754928					0.566522					4.53217
-0.0141493						-0.0141493	0.0369177				0.0474868					0.377681					3.39913
-0.0252246						-0.0252246	0.0444112				0.0849379					0.755362					2.64377
0.0169095						0.0169095	0.0422964				0.0861813					1.13304					2.45493
0.0101655						0.0101655	0.0582455				0.0753697					0.566522					7.36478
0.0111782						0.0111782	0.0487674				0.0916802					0.566522					2.07725
0.00188712						0.00188712	0.0558278				0.0483198					0.755362					5.47638
-0.0378443						-0.0378443	0.0413526				0.0621365					0.755362					3.02145
0.0165123						0.0165123	0.04624				0.07929					0.566522					5.47638
-0.00018267						-0.00018267	0.0486937				0.0754121					0.566522					8.30898
0.0277568						0.0277568	0.0426666				0.0930575					0.566522					3.77681
-0.0103626						-0.0103626	0.0619898				0.0895667					0.755362					3.58797
0.0171015						0.0171015	0.0625208				0.113937					0.755362					3.39913
-0.0258372						-0.0258372	0.0945433				0.101459					0.755362					3.77681
-0.0139683						-0.0139683	0.0742979				0.108729					0.566522					1.51072
-0.00201501						-0.00201501	0.102145				0.116601					0.755362					4.72101
0.0251895						0.0251895	0.0840674				0.119573					0.755362					3.39913
-0.00727094						-0.00727094	0.0671117				0.123964					0.755362					5.66522
-0.0134761						-0.0134761	0.0972796				0.108917					0.755362					7.55362
-0.0285978						-0.0285978	0.0909653				0.0944579					0.566522					4.34333
0.0263726						0.0263726	0.0979524				0.122556					0.755362					1.51072
0.0210009						0.0210009	0.0866131				0.091631					0.755362					5.09869
0.0030549						0.0030549	0.0759758				0.107524					0.755362					3.77681
-0.0121774						-0.0121774	0.0912894				0.109255					0.755362					4.72101
-0.00754163						-0.00754163	0.101555				0.0978434					0.755362					3.77681
[truncated: 16,975 more rows]

## Sheet: Figure 2
2A: ePreCT Likelihood to Stimulation, Normalized to "before" values							2C: ePreCT Amplitudes, Normalized to "before" values							2E: sPreCT Frequencies, Normalized to "before" values							2F: sPreCT Amplitudes, Normalized to "before" values							2H: Baseline Fluorescence After VGCC Blockade, Normalized to "before" synaptic values							2H: Baseline Fluorescence in Control Group, Normalized to "before" synaptic values							2I: Fluorescence Trace Noise					2J: Standard Deviation before and after VGCC Blockade
Before (synapses)	Cono Aga (synapses)	Cono Aga SNX (synapses)	Before (coverslips)	Cono Aga (coverslips)	Cono Aga SNX (coverslips)		Before (synapses)	Cono Aga (synapses)	Cono Aga SNX (synapses)	Before (coverslips)	Cono Aga (coverslips)	Cono Aga SNX (coverslips)		Before (synapses)	Cono Aga (synapses)	Cono Aga SNX (synapses)	Before (coverslips)	Cono Aga (coverslips)	Cono Aga SNX (coverslips)		Before (synapses)	Cono Aga (synapses)	Cono Aga SNX (synapses)	Before (coverslips)	Cono Aga (coverslips)	Cono Aga SNX (coverslips)		Normalized Before	Normalized +Cono Aga (synapses)	Normalized +Cono Aga SNX (synapses)	Before	Cono Aga (coverslips)	Cono Aga SNX (coverslips)		Normalized before	Normalized +vehicle control 1st (synapses)	Normalized +vehicle control 2nd (synapses)	Before	Control 1 (coverslips)	Control 2 (coverslips)		Bin Center	Before	Cono Aga	Cono Aga SNX		Before	Aga and Cono	Aga and Cono and SNX
1.28106	0.1875	0.04	0.930549	0.036812	0.044893		0.484066	0.329662	0.471948	0.702887	0.41449	0.454965		0	12.4476	0	1.37869	0.646462	0.731639		1.34598	0.818288	0.38664	1.16632	1.15463	0.815519		1	0.843772	0.820183	1	0.922229	0.907153		1	1.01915	1.001	1	0.978093	0.96493		X	Y	Y	Y		0.014706	0.00986856	0.00957695
1.43478	0	0.035714	1.11069	0.156792	0.029968		0.717744	0.350307	0.539483	1.10258	0.572542	0.510169		0	0	0	0.898921	2.18405	1.13941		0.392612	1.48807	0.785042	0.925288	1.3067	1.26149		1	0.903809	0.915205	1	0.931315	0.907836		1	0.968804	0.930582	1	0.948807	0.941076		-0.15	1.28223e-05	0	0		0.0124584	0.00967869	0.00943066
1.28106	0.034483	0.16	0.835989	0.058824	0.014909		0.497435	0.284898	0.402101	0.894747	0.467579	0.443193		0	0	24.3986	0.772838	1.35767	2.09911		0.416503	1.15663	0.35163	0.523678	2.00413	1.48015		1	0.911055	0.904792	1	0.929608	0.90913		1	0.974695	0.943812	1	0.970474	0.95912		-0.14	2.13705e-05	0	0		0.0121877	0.00971561	0.00978324
0.409938	0.05	0	0.813774	0.019812	0.012513		0.554615	0.279829	0.474994	0.857197	0.430585	0.348123		0	0	0	1.56906	2.46602	1.85153		5.86637	2.32701	0.876342	1.22271	1.26976	0.736735		1	0.911347	0.897415	1	0.944331	0.923013		1	0.983234	0.926471					-0.13	3.41929e-05	0	0		0.0148268	0.0100724	0.00967049
1.17857	0.068966	0.173913	1.309	0.226869	0.032598		0.473287	0.309747	0.329769	1.44259	0.772109	0.515006		0	0	0					0.467808	0.568423	0.928827	1.16201	1.54681	0.746521		1	0.899964	0.882143	1	0.959578	0.941025		1	1.00472	0.950431					-0.12	3.8467e-05	0	0		0.0101965	0.0093021	0.00883388
1.43478	0	0	1.12333	0.0359265	0.0146213		0.525665	0.402717	0.475815					0	0	0					0.672009	0.97597	0.206693	1.05392	1.24354	1.22373		1	0.927108	0.895771					1	0.952923	0.929538					-0.11	5.12893e-05	0	0
0.871118	0.058824	0	0.693048	0.0421092	0.0298274		0.841983	0.398838	0.444224					0	0	0					0.322547	1.39878	0.729903	0.82547	0.626014	0.958024		1	0.928299	0.91663					1	0.95385	0.943252					-0.1	8.1208e-05	0	0
0.92236	0	0.055556	1.12949	0.0478514	0.0116305		0.556367	0.44819	0.398553					0	0	0					1.03037	0.795835	0.495659	0.997126	0.515438	0.756589		1	0.922457	0.907376					1	0.980851	0.967306					-0.09	8.1208e-05	0	0
0.563665	0	0	1.05413	0.133924	0.0461969		0.800536	0.358314	0.505515					0	0	0					0.475825	2.3102	0.558181	1.12349	0.673224	0.759734		1	0.868315	0.854326					1	0.956924	0.977575					-0.08	0.000123949	0	4.27411e-06
0.307453	0.071429	0					0.486901	0.353647	0.303575					0	0	0					0.398021	0.753805	0.370604					1	0.894653	0.887505					1	0.954666	0.922658					-0.07	0.000175238	0	2.13705e-05
1.28106	0	0					0.38369	0.500715	0.562979					0	0	0					0.351492	1.39104	0.735712					1	0.956305	0.928248					1	0.968833	0.970424					-0.06	0.00033338	0	4.27411e-05
1.38354	0	0.037037					0.296335	0.403058	0.427105					0	0	0	0.269547	0.081675	0.21828		0.39235	0.865491	0.297913					1	0.923019	0.909972					1	0.969238	0.962132					-0.05	0.000589827	1.70964e-05	9.83045e-05
1.43478	0.043478	0.035714					0.566706	0.437781	0.302267					0	0	0	2.12173	0.113602	0.14337		1.24192	1.38389	0.554789					1	0.857332	0.8341					1	0.986197	0.982869					-0.04	0.00206439	0.000277817	0.000444507
0.46118	0.107143	0					0.470512	0.130346	0.468332					0	0	0	0.187029	0.048905	0.228695		0.429538	0.866737	0.429965					1	0.919956	0.915795					1	0.960295	0.940421					-0.03	0.0138225	0.00462031	0.00398774
1.12733		0					0.506637	0.408659	0.382395					22.2319	0	0	1.4217	0.14243	0.19432		1.6551	0.770913	0.491391					1	0.912878	0.905048					1	0.972214	0.967731					-0.02	0.0803318	0.0540589	0.049913
1.43478	0	0.071429					0.41926	0.4063	0.331046					0	0	0					0.54156	2.17093	0.232795					1	0.945695	0.932171					1	0.987487	0.973933					-0.01	0.242141	0.246056	0.245684
0	0.103448						0.365959	0.504953	0.404051					0	0	0					0.42886	1.27011	0.694176					1	0.876449	0.859235					1	0.991012	0.989497					0	0.340928	0.399873	0.409417
0.666149	0.034483	0					0.557884	0.258589	0.433517					0	0	0					0.779889	0.958876	0.361488					1	0.89966	0.919257					1	0.97435	0.977942					0.01	0.223006	0.234743	0.23511
1.17857	0	0.086957					0.527814	0.340389	0.307355					0	0	0					0.606181	1.11017	0.316478					1	0.879973	0.86295					1	0.974705	0.936826					0.02	0.0741258	0.0540888	0.0491351
0.46118	0.074074	0					0.42861	0.293051	0.206545					0	0	0					1.21957	4.12827	0.317737					1	0.8974	0.883751					1	0.959194	0.945364					0.03	0.0150919	0.00553924	0.00503917
0.768634	0	0.133333					0.487546	0.547469	0.408487					0	0	0					0.297907	0.662095	0.488455					1	0.893817	0.905496					1	0.997065	0.985964					0.04	0.00338082	0.000517167	0.000735146
0.717391	0	0					0.301419	0.500785	0.226351					0	0	0					0.511501	1.73926						1	0.943505	0.936162					1	0.9788	0.974668					0.05	0.00124804	8.54821e-05	0.000170964
1.43478	0	0.035714					0.294436	0.490781	0.366308					0	0	0					0.73309	0.343604						1	0.944152	0.919427					1	0.962482	0.954127					0.06	0.000564182	2.56446e-05	0.000111127
0.512422	0.137931	0					0.418934	0.521776	0.367779					0	0	0					0.417093	1.99827						1	0.900963	0.890295					1	0.988379	0.971352					0.07	0.000277817	2.13705e-05	2.56446e-05
0.204969	0	0					0.367776	0.373305	0.640591					22.2319	0	0					1.21076	4.61332						1	0.902851	0.883508					1	0.969534	0.961938					0.08	0.000230802	4.27411e-06	1.28223e-05
0.819876	0.103448	0					0.787374	0.430166	0.389089					0	0	0					0.395065	1.19853						1	0.949722	0.938233					1	0.982163	0.974137					0.09	0.000158142	0	2.13705e-05
0.666149	0	0.076923					0.865753	0.411973	0.423381					0	0	0					0.729037	1.26727						1	0.932413	0.912976					1	0.982022	0.974925					0.1	0.00014532	4.27411e-06	8.54821e-06
0.563665	0.034483	0					1.00547	0.2546	0.402712					0	0	0					0.453599	1.17337						1	0.938255	0.903336					1	0.975391	0.970614					0.11	0.000192335	8.54821e-06	1.70964e-05
0.614907	0	0					1.11889	0.310329	0.315826					0	0	0					0.72529	2.08475						1	0.915286	0.886265					1	0.986854	0.971768					0.12	0.000153868	0	0
1.48602	0.041667	0.034483					0.995927	0.385275	0.240369					0	0	0					0.454252	2.86771						1	0.936101	0.915675					1	1.00716	0.917264					0.13	0.000141046	8.54821e-06	0
0.46118	0	0					0.928943	0.274532	0.444848					0	0	0					0.404031	2.94499						1	0.878026	0.856363					1	0.972674	0.963311					0.14	0.000115401	4.27411e-06	0
0.973602	0	0					0.840272	0.404822	0.393065					22.2319	0	0					1.13777	1.21722						1	0.93488	0.932929					1	0.958826	0.944251					0.15	5.98375e-05	8.54821e-06	0
0.871118	0.083333	0.058824					0.9009	0.236026	0.317926					0	0	0					0.665656	3.13552						1	0.925191	0.906548					1	0.984842	0.971443					0.16	3.41929e-05	8.54821e-06	0
0.051242	0	0					1.02626	0.230718	0.338158					0	0	0					0.502542	3.48743						1	0.906535	0.890391					1	0.982582	0.98147					0.17	3.41929e-05	4.27411e-06	0
1.43478	0	0.107143					0.930803	0.291211	0.23422					0	0	0					0.581835	3.64537						1	0.879606	0.8778					1	0.985689	0.984809					0.18	2.99187e-05	4.27411e-06	0
1.43478	0.1	0.178571					0.686552	0.972755	0.537941					0	0	0					2.16361	1.67022						1	0.874915	0.855734					1	0.983488	0.974829					0.19	2.13705e-05	4.27411e-06	0
0.973602	0	0.105263					0.832407	0.373259	0.282743					0	0	0					0.347	3.7375						1	0.943824	0.93312					1	0.969708	0.960494					0.2	1.70964e-05	4.27411e-06	0
1.22981	0	0.041667					1.08391	0.322057	0.693485					0	0	0					0.911539	1.74417						1	0.935387	0.912797					1	0.967618	0.998751					0.21	4.27411e-05	8.54821e-06	0
0.563665	0.058824	0					0.760851	0.510653	0.523292					0	0	0					0.180081	3.31175						1	0.925729	0.921418					1	0.97058	0.96238					0.22	2.56446e-05	4.27411e-06	0
1.28106	0	0					0.740073	0.300489	0.324161					0	0	0					1.04728	2.96804						1	0.931812	0.917228					1	0.988045	0.981062					0.23	1.70964e-05	0	0
0.563665	0.068966	0					0.947161	0.296148	0.475461					0	0	0					2.41782	1.45647						1	0.944781	0.93922					1	0.987834	0.981444					0.24	1.28223e-05	0	0
1.3323	0.043478	0.038462					0.663218	0.406983	0.517203					0	12.4476	0					0.62814	1.25524						1	0.923223	0.911735					1	0.971513	0.962159					0.25	8.54821e-06	0	0
0.819876	0	0.0625					0.815899	0.501887	0.640362					0	0	0					0.664171	1.74744						1	0.834695	0.817005					1	1.01698	1.01584					0.26	1.28223e-05	0	0
1.28106	0	0					0.854662	0.385978	0.485569					0	0	0					0.614959	1.58443						1	0.927288	0.90273					1	0.995235	0.978686					0.27	1.28223e-05	0	0
0.92236	0	0					0.958826	0.328282	0.554829					0	0	0					1.09261	1.7054						1	0.907132	0.91343					1	0.977094	0.971248					0.28	4.27411e-06	0	0
0.717391	0	0.071429					0.622786	0.244231	0.357849					0	0	0					1.50295	0.898653						1	0.962313	0.951512					1	0.962276	0.95209					0.29	4.27411e-06	0	0
1.3323	0	0.076923					0.694969	0.432952	0.397059					0	0	24.3986					1.54346	1.40321						1	0.880136	0.851303					1	0.972202	0.970931
0.102484	0.333333	0					0.685609	0.391887	0.272409					0	0	0					0.637936	3.62035						1	0.926604	0.909					1	0.921502	0.910116
0.102484	0	0.5					0.788959	0.592272	0.634416					0	24.8952	0					1.64331	3.43119						1	0.926414	0.937129					1	0.942815	0.932778
0.819876	0	0					0.916317	0.568708	0.484324					0	0	0					1.82774	0.904737						1	0.966621	0.928188					1	0.9169	0.904067
0.102484	0	0					0.682718	0.828673	0.403229					0	0	0					1.91052	1.50319						1	0.915148	0.903782					1	0.933989	0.923114
1.38354	0	0					0.831349	0.295141	0.286799					0	0	0					0.875355	2.17965						1	0.922408	0.902416					1	0.924747	0.927143
0.256211	0.111111	0					0.846497	0.303153	0.386357					0	12.4476	0					1.9588	0.676164						1	0.90817	0.894859					1	0.945766	0.940354
1.48602	0	0.068966					0.811215	0.395849	0.381795					0	0	29.5386					0.91411	1.10803						1	0.901646	0.886576					1	0.938036	0.923587
1.48602	0	0.137931					0.914625	0.227947	0.259507					0	0	0					1.73567	2.42028						1	0.949019	0.934973					1	0.942814	0.933079
1.48602	0	0					0.845845	0.418346	0.384639					0	0	0					1.55553	1.07651						1	0.903743	0.900915					1	0.980716	0.968785
1.48602	0	0.068966					0.740329	0.512767	0.43431					0	0	0					0.763326	1.19442						1	0.905414	0.900489					1	0.966588	0.965451
1.48602	0.133333	0					0.810604	0.333499	0.378493					0	12.4476	0					0.657866	1.33099						1	0.872908	0.821606					1	0.950721	0.947278
1.48602	0.333333	0.034483					0.611259	0.341232	0.353945					0	0	0					0.915826	2.78502						1	0.914697	0.89899					1	0.938762	0.91916
0.256211	0	0					0.821709	0.594128	0.442141					0	0	0					0.830391	0.846251						1	0.917266	0.911097					1	0.984095	0.992981
0.102484	0.25	0					0.538691	0.457274	0.401119					0	0	0					0.893791	2.11293						1	1.02348	0.935809					1	0.944022	0.932034
1.48602	0	0.034483					0.514192	0.579893	0.272964					0	0	0					0.470979	3.96984						1	0.946461	0.933492					1	0.983625	0.973092
0.563665		0					0.570826	0.457404	0.559161					0	0	0					0.735415	3.62526						1	0.934071	0.922034					1	0.94597	0.940014
1.48602	0	0					0.549881	0.592695	0.424497					25.9245	0	0					1.8974	4.99334						1	0.922749	0.901209					1	0.952954	0.952972
1.48602	0	0.034483					0.477125	0.705856	0.294654					0	0	0					1.79827	4.12301						1	0.930845	0.913773					1	0.983229	0.975373
1.48602	0.071429	0.034483					0.515022	0.59048	0.433065					25.9245	0	0					0.474168	2.70116						1	0.943665	0.937912					1	0.966268	0.957987
1.48602	0	0					0.825356	0.485579	0.474542					0	0	0					0.787812	0.857611						1	0.924502	0.900681					1	0.91636	0.911737
0.717391	0.103448	0					0.736063	0.610879	0.460579					0	0	0					1.14234	1.01475						1	0.928277	0.922317					1	0.945179	0.931475
1.02485	0	0					0.543902	0.542868	0.375601					0	0	0					0.354374	1.04157						1	0.940534	0.928799					1	0.933284	0.925835
0.307453	0	0.166667					0.456942	0.53262	0.342091					0	0	0					0.580715	1.20664						1	0.937972	0.921284					1	0.972022	0.967142
0.358696	0	0					0.784225	0.438566	0.404585					0	0	0					1.26846	1.32207						1	0.903369	0.88669					1	0.941017	0.930265
1.48602	0.08	0.034483					0.535949	0.664304	0.375109					0	0	0					0.564194	2.50685						1	0.918234	0.917314					1	0.960117	0.953202
0.563665	0	0					0.471288	0.423131	0.437427					0	0	0					0.625987	2.69207						1	0.919426	0.906765					1	0.99419	0.968938
1.07609	0.111111	0.047619					0.488288	0.327603	0.861651					0	0	0					0.697566	1.12556						1	0.934699	0.918715					1	0.941481	0.938845
1.3323	0	0					0.54868	0.196189	1.4106					0	0	0					1.45962	1.48925						1	0.958475	0.934753					1	0.960508	0.947192
1.38354	0.034483	0					0.494663	0.317543	0.427637					0	0	0					0.443516	2.16268						1	0.92725	0.902943					1	0.958739	0.953272
0	0						0.498705	0.379654	0.198408					0	0	0					1.10737	1.04286						1	0.920825	0.899302					1	0.983382	0.974495
1.48602	0.047619	0					0.576362	0.401536	0.386336					0	0	0					2.08057	2.08297						1	0.921975	0.913529					1	0.936578	0.922505
1.48602	0.034483	0					0.52534	0.298994	0.442321					0	0	0					1.89998	1.87584						1	0.954421	0.942014					1	0.965084	0.953987
1.48602	0	0					0.498099	0.333108	0.443317					0	0	0					2.61698	1.56169						1	0.939792	0.92357					1	0.962413	0.948321
1.48602	0	0.034483					0.371448	0.353633	0.493652					0	0	0					2.16085	1.14086						1	0.925119	0.918374					1	0.952435	0.938163
1.48602	0.034483	0.034483					0.46603	0.411317	0.583683					0	0	0					1.41566	1.391						1	0.964888	0.951715					1	0.974054	0.959679
1.48602	0	0					0.48375	0.400902	0.600235					0	0	0					0.449469	0.872976						1	0.93384	0.92537					1	0.970796	0.961964
0.973602	0	0.157895					0.526961	0.213578	0.441024					0	0	0					0.531823	1.63227						1	0.940087	0.945953					1	0.997857	0.983521
1.48602	0.052632	0.034483					0.429192	0.436405	0.482333					0	0	0					0.54588	3.00215						1	0.930174	0.9354					1	0.962216	0.940898
1.43478	0.038462	0.035714					0.462197	0.375372	0.562469					0	0	0					0.632392	3.68812						1	0.957457	0.92551					1	0.9687	0.959461
1.48602	0.105263	0.103448					0.589753	0.336345	0.440728					0	0	0					0.692889	1.22651						1	0.908562	0.894787					1	0.963346	0.952385
1.48602	0	0.068966					0.813187	0.329067	0.534486					0	0	0					1.31383	2.39864						1	0.928377	0.915552					1	0.958851	0.942479
0.819876	0	0					0.625276	0.323028	0.3486					0	0	0					1.4109	4.32345						1	0.944548	0.940362					1	0.977122	0.971458
1.12733	0.275862	0.045455					0.834592	0.265331	0.428621					0	0	59.0773					0.589897	4.88314						1	0.884797	0.829281					1	0.971116	0.967711
0	0.0625						0.456729	0.467208	0.590531					0	0	0					0.780506	2.736						1	0.873406	0.859979					1	0.977001	0.966489
1.48602	0	0.068966					0.682994	0.189251	0.279875					0	0	0					1.13345	1.46634						1	0.928756	0.912749					1	0.985931	0.969843
0.871118	0	0.058824					0.741525	0.388919	0.361309					0	0	0					0.546557	1.36602						1	0.928402	0.91208					1	0.940776	0.926155
1.48602	0.142857	0.068966					0.789973	0.350297	0.549292					0	0	0					1.09167	3.87879						1	0.944066	0.931188					1	0.982018	0.971393
1.48602	0	0.068966					0.860138	0.361476	0.327725					0	0	0					0.983119	4.46979						1	0.927468	0.937561					1	0.969726	0.968286
0	0.071429						0.557213	0.270313	0.258632					0	0	0					0.818473	1.39403						1	0.943258	0.914844					1	0.967755	0.950868
0.92236		0					0.579545	0.248305	0.394507					0	0	0					0.59792	1.90288						1	0.966971	0.956654					1	0.969789	0.963033
0.614907	0	0					0.864684	0.389908	0.243556					0	0	0					0.729016	0.904493						1	0.967557	0.947962					1	0.97961	0.971974
1.48602	0	0.034483					0.543624	0.296493	0.364243					0	0	0					0.457522	0.862561						1	0.96088	0.944515					1	0.969972	0.956569
0.102484	0	0					0.783687	0.401914	0.377066					0	0	0					0.855463	1.32579						1	0.940264	0.929599					1	0.978751	0.965153
0.563665	0.0625	0.090909					0.50241	0.35268	0.31984					0	0	0					1.57341	1.39591						1	0.924358	0.905506					1	0.981352	0.967521
1.43478	0.058824	0					0.7791	0.376918	0.360671					0	0	0					1.93292	2.65273						1	0.942432	0.92372					1	0.988944	0.971684
1.48602	0	0					0.559327	0.422274	0.503638					0	0	0					0.642809	4.44299						1	0.92153	0.907993					1	0.989645	0.988586
1.28106	0	0					0.510696	0.509171	0.347463					0	0	0					1.25711	1.30147						1	0.94349	0.90751					1	0.985374	0.974934
0.358696	0	0.142857					0.510579	0.513688	0.366177					0	0	0					2.2659	1.63981						1	0.890315	0.869471
1.48602	0.058824	0					0.62093	0.585346	0.287901					0	0	0					2.55923	1.75848						1	0.934407	0.901634
1.38354	0	0.037037					0.721574	0.882916	0.512976					0	0	0					1.43392	1.83018						1	0.916839	0.887142
0.409938	0	0					0.540718	0.579334	0.345888					0	0	0					0.768499	1.18773						1	0.893906	0.878021
1.48602	0	0					0.43105	0.414614	0.541729					0	0	0					0.715925	1.44448						1	0.945229	0.905205
1.48602	0	0.034483					0.652469	0.586948	0.453011					0	0	0					2.03285	0.797831						1	0.919838	0.884647
1.28106	0.05	0.04					0.759325	0.605405	0.445367					0	0	0					2.34259	1.18791						1	0.934598	0.898246
0							0.725338	0.488947	0.203053					0	0	0					0.730605	1.0987						1	0.943327	0.931373
1.43478	0.034483	0					0.889444	0.640679	0.226228					0	0	0					0.997291	1.18627						1	0.932614	0.89272
0.256211	0.034483	0					1.04763	0.533796	0.112982					0	0	0					0.47404	1.64226						1	0.870597	0.829895
0.92236	0	0.111111					0.620428	0.504885	0.32684					0	0	0					0.452064	1.03808						1	0.924381	0.918518
0.563665	0.137931	0					0.581021	0.552186	0.324561					0	0	0					0.694841							1	0.915352	0.900885
0.614907	0.178571	0.083333					0.836984	0.6087	0.24045					25.9245	0	0					0.731591							1	0.895332	0.871021
0.102484	0.055556	0					0.884758	0.491859	0.202092					0	0	0					1.39028							1	0.923252	0.89579
0.512422	0	0					0.805084	0.603399	0.391641					0	0	0					2.32855							1	0.947395	0.922864
1.22981	0.166667	0.083333					0.686829	0.485987	0.404154					0	12.4476	0					0.682092							1	0.904943	0.872658
0.973602	0	0.052632					0.706692	0.589933	0.330157					0	0	0					0.859416							1	0.930972	0.910094
1.48602	0	0.103448					0.624137	0.482234	0.564212					0	0	0					0.921611							1	0.898607	0.865607
1.48602	0	0					0.616044	0.490355	0.356135					0	0	0					0.959189							1	0.933486	0.907251
1.48602	0.043478	0.034483					0.498374	0.602166	0.388114					0	0	0					0.622482							1	0.919136	0.890302
0.102484	0	0					0.542547	0.436804	0.304031					0	0	0					0.757043							1	0.887332	0.859446
1.48602	0	0.034483					0.687863	0.371637	0.533619					0	0	0					0.418139							1	0.920072	0.909615
1.48602	0	0					0.575473	0.461191	0.399042					0	12.4476	0					0.622578							1	0.957741	0.935881
0.871118	0.058824	0					0.408819	0.395134	0.408183					0	0	0					0.575821							1	0.904978	0.875944
1.17857	0.181818	0					0.582811	0.554011	0.418513					0	0	0					0.621716							1	0.922729	0.906009
0.563665	0.083333	0					0.42202	0.548475	0.467198					0	0	0					0.860699							1	0.949627	0.926638
0.973602	0	0					0.499644	0.325868	0.329762					0	0	0					0.544051							1	0.944095	0.923444
0.666149	0	0					0.423811	0.376599	0.535361					0	24.8952	0					1.07639	1.09231	0.690965					1	0.908412	0.890381
0.973602	0.055556	0					0.374532	0.45532	0.443427					0	0	0					0.827174	0.642796	1.00005					1	0.906119	0.854593
0.512422	0.068966	0					0.599233	0.489811	0.431695					0	0	0					0.638278	0.688238	0.529253					1	0.95351	0.943031
1.38354	0	0					0.63862	0.416064	0.503437					0	0	0					1.17841	2.84101	1.10955					1	0.935512	0.918532
1.17857	0.034483	0					0.491467	0.623509	0.353339					0	0	0					0.899023	0.7924	2.46775					1	0.925292	0.894857
1.43478	0	0.035714					0.448589	0.344352	0.44912					0	24.8952	0					1.14102	0.538916	1.46952					1	0.91467	0.890902
0.512422	0.133333	0					0.739742	0.404881	0.431647					0	0	0					0.752541	0.930347	1.55521					1	0.913855	0.89282
1.17857	0	0					0.755647	0.585741	0.369315					0	0	0					0.699446	0.535885	1.42564					1	0.923468	0.901829
1.48602	0	0.068966					0.79164	0.474824	0.655733					0	0	0					0.529501	0.525576	1.95693					1	0.911152	0.879017
1.43478	0	0.035714					0.579044	0.543539	0.437361					0	0	0					0.601526	0.652085	1.54804					1	0.942581	0.907172
0.512422	0	0					0.421676	0.553266	0.473739					0	0	0					0.774758	0.46091	0.493471					1	0.915077	0.883011
1.38354	0	0					0.439255	0.726646	0.430765					0	0	0					3.45855	0.620994	0.781893					1	0.909986	0.883773
1.28106	0.045455	0					0.522135	0.367392	0.613395					0	0	0					0.781284	0.55462	1.1796					1	0.946329	0.919257
1.17857	0.034483	0.043478					0.679438	0.387629	0.392495					0	0	0					0.631766	0.545804	0.647342					1	0.936376	0.914538
1.48602	0.115385	0.034483					0.461594	0.569692	0.638975					0	0	0					3.97392	0.792622	2.42279					1	0.925002	0.906201
1.38354	0.448276	0					0.71886	0.381589	0.454007					0	0	0					0.951392	0.827575	0.487542					1	0.92797	0.912763
0.46118	0.206897	0					0.425365	0.448267	0.488165					0	8.39515	0					0.557548	0.510303	0.611585					1	0.935747	0.900183
0	0.448276						0.57615	0.549133	0.377577					0	0	0					0.604667	0.699359	0.96665					1	0.932223	0.920844
1.48602	0.034483	0.034483					0.545943	0.465762	0.3749					0	0	0					0.824231	0.778686	0.905447					1	0.929351	0.910898
0.614907	0.2	0					0.519321	0.461926	0.427053					0	0	0					0.672792	0.833148	0.495186					1	0.922676	0.896822
1.07609	0.111111	0.047619					0.658506	0.457539	0.461445					0	0	0					0.914738		0.544458					1	0.947121	0.922864
1.48602	0.068966	0					0.728602	0.473815	0.620421					0	0	0					0.652724		0.884059					1	0.93383	0.907251
0.666149	0.074074	0					0.502259	0.599603	0.305688					0	0	0					1.57742		0.504795					1	0.928018	0.898955
1.48602	0	0.068966					1.0044	0.479692	0.390664					0	0	0					1.05125		0.73452					1	0.904529	0.873551
1.28106	0.068966	0					0.685223	0.481121	0.340772					0	25.1855	0					0.558236		1.01059					1	0.903041	0.871772
0.204969	0.115385	0					0.520158	0.58911	0.453579					0	0	0					1.07792		0.69071					1	0.919106	0.895876
0.307453	0.083333	0					0.794721	0.654038	0.476429					0	0	0					0.962694		0.80516					1	0.91846	0.899264
0.563665	0.448276	0					0.522645	0.440034	0.518098					0	0	0					0.747401		1.51037					1	0.901157	0.875555
0.307453	0.153846	0.333333					0.403628	0.645114	0.407277					0	0	0					0.650497		0.935014					1	0.950045	0.931463
0.46118	0.052632	0					0.752593	0.573646	0.308344					0	0	0					0.746556		0.769191					1	0.935571	0.903119
0.307453	0.464286	0					0.644265	0.653796	0.424796					0	0	0					0.692662		0.508883					1	0.93447	0.911382
0.358696	0.310345	0.142857					0.850168	0.59034	0.454785					0	0	0					0.584081		0.911791					1	0.91929	0.9049
0.973602	0.142857	0					0.500332	0.644475	0.624848					0	0	0					1.03265		1.5897					1	0.941659	0.930673
0.358696	0.0625	0					0.447411	0.557058	0.396095					0	8.39515	0					0.986465		0.652665					1	0.936878	0.915784
1.22981	0.172414	0					0.672087	0.495378	0.581648					0	0	0					1.47852		0.570538					1	0.919412	0.900586
0.102484	0.25	0					0.543352	0.533933	0.50378					0	0	0					0.547933		0.674181					1	0.925273	0.909002
0.102484	0.241379	0.5					0.445996	0.504484	0.521003					0	0	0					0.723061		1.07897					1	0.943166	0.91813
0.051242	0.333333	0					0.614618	0.735764	0.453211					0	0	0					0.786121		0.956734					1	0.946508	0.920149
0.153727	0.074074	0					0.731314	0.506843	0.397191					0	0	0					0.775613		0.654532					1	0.929822	0.907309
1.48602	0.148148	0					0.44369	0.558868	0.503278					21.5927	0	0					0.659045		0.517368					1	0.925641	0.89333
0.358696	0.142857	0					0.524556	0.492417	0.66868					0	0	0					0.914594		0.541815					1	0.942019	0.926937
0.563665	0.117647	0					0.515884	0.558185	0.658846					0	0	0					0.964655							1	0.954872	0.93312
0	0.068966						0.49728	0.53311	0.661786					0	0	20.6184					0.558834							1	0.949651	0.914433
1.3323	0.2	0					0.726967	0.555424	0.494622					0	0	0					0.749697							1	0.92439	0.904302
0.614907	0.241379	0					0.602724	0.459277	0.471583					0	0	0					0.740299							1	0.926468	0.888929
1.43478	0	0					0.478319	0.569906	0.398632					0	0	0					0.938851							1	0.938867	0.923829
0.256211	0	0.2					0.503955	0.669734	0.429118					0	0	0					0.824938							1	0.959595	0.934467
1.48602	0.230769	0					0.686697	0.391697	0.519772					0	0	0					0.712857							1	0.937814	0.91741
1.22981	0	0					0.703111	0.591671	0.445765					0	8.39515	0					1.0949							1	0.950727	0.913822
0.819876	0	0					0.41592	0.684995	0.431355					0	0	0					1.16554							1	0.937575	0.911932
1.48602	0.035714	0.034483					0.654848	0.577804	0.402913					0	0	0					0.923576							1	0.941854	0.923916
0	0						0.484549	0.60356	0.37218					0	0	0					1.2687							1	0.948063	0.930714
0.819876	0.055556	0					0.516755	0.357476	0.461062					0	0	0					0.541924							1	0.930682	0.898
0	0.043478						0.508459	0.775089	0.337575					0	0	0					0.804158							1	0.939681	0.923337
1.12733	0.107143	0					0.573186	0.709717	0.570348					0	0	0					0.945693							1	0.944715	0.934764
1.48602	0.25	0					0.44918	0.466752	0.552625					0	0	0					0.801498							1	0.934956	0.915093
1.28106	0.103448	0					0.462846	0.736109	0.414819					0	0	0					1.04744							1	0.924861	0.909564
0.666149	0	0					0.347925	0.60521	0.413654					0	0	0					0.945089							1	0.942567	0.918181
1.38354	0.107143	0					0.785781	0.697277	0.491638					0	0	0					0.648431							1	0.950615	0.945445
0.666149	0.172414	0					1.04696	0.542034	0.437181					0	0	0					0.828813							1	0.974973	0.960505
1.12733	0.071429	0					1.00564	0.507686	0.36584					0	0	20.6184					0.574304							1	0.936051	0.914442
1.17857	0.230769	0					0.975604	0.759878	0.50189					0	0	0					1.12199							1	0.93106	0.917548
0.512422	0.034483	0					1.01187	0.596889	0.334785					0	8.39515	0					1.11546							1	0.946131	0.911027
0.768634	0.137931	0					0.94042	0.472917	0.343311					0	8.39515	0					1.04048							1	0.947545	0.93441
1.02485	0.413793	0					1.12621	0.601763	0.314235					0	0	0					0.985404							1	0.927454	0.91024
0.358696	0.310345	0.142857					1.06446	0.774107	0.533487					0	0	0					0.801416							1	0.955954	0.931752
0.358696	0.047619	0					1.15996	0.445048	0.661893					0	0	0					0.722607							1	0.954147	0.930204
1.48602	0.074074	0					0.69544	0.523021	0.606139					0	0	20.6184					0.852263							1	0.928611	0.901298
1.07609	0.16	0					0.947298	0.603839	0.6026					0	0	0					0.748883							1	0.958669	0.938897
0.204969	0.482759	0					0.632836	0.548554	0.468014					0	0	0					0.711215							1	0.925782	0.900715
0.256211	0.034483	0					0.809899	0.706701	0.367348					0	0	0					0.616699							1	0.946255	0.923277
0.92236	0.068966	0.055556					1.19991	0.50793	0.425258					0	0	0					0.874989							1	0.942034	0.919554
1.17857	0.321429	0					0.838287	0.733232	0.302896					0	16.7903	0					1.38495							1	0.992354	0.986332
1.38354	0	0					0.848554	0.689174	0.258372					0	0	0					1.13316							1	0.935448	0.921992
0.871118	0.166667	0					0.633325	0.583004	0.278498					0	0	0					0.881961							1	0.977567	0.943508
1.43478	0.413793	0					0.888714	0.674509	0.28424					0	0	32.1966					0.746212							1	0.915011	0.902607
0.768634	0	0					0.805663	0.506738	0.520976					0	0	0					0.782415							1	0.906899	0.871464
0.409938	0.052632	0					0.584386	0.378409	0.381309					0	0	0					0.503525							1	0.871815	0.853923
0.051242	0.045455	1					0.474497	0.587526	0.823528					0	0	0					0.880205							1	0.895454	0.878364
0.563665	0.083333	0					0.531711	0.504239	0.379581					0	0	0					1.14913							1	0.911803	0.903383
1.02485	0.2	0					0.768669	0.417406	0.278321					0	0	0					0.978563							1	0.909973	0.898484
0.307453	0	0					0.664884	0.518541	0.302393					0	0	0					1.00159							1	0.910144	0.883677
1.38354	0.0625	0.037037					0.425998	0.472493	1.26456					0	8.39515	0					0.836454							1	0.911045	0.889091
0.46118	0.035714	0					0.608689	0.422809	0.294395					23.0073	0	0					0.65493							1	0.937466	0.914845
0	0.034483						0.592934	0.41902	0.375607					0	24.1449	0					1.0036							1	0.883387	0.862525
0.717391	0	0					0.810706	0.340591	0.369218					0	0	0					0.532117							1	0.934189	0.915102
1.48602	0.034483	0					0.48268	0.549564	0.393504					0	12.0724	0					0.827608							1	0.928929	0.905472
0	0						0.883339	0.444068	0.275031					0	12.0724	0					1.21076							1	0.943596	0.915765
0.819876	0	0					0.596833	0.511023	0.314005					0	0	0					0.946109							1	0.914175	0.902726
1.48602	0	0					0.574592	0.492086	0.468024					23.0073	12.0724	0					0.729286							1	0.92925	0.902879
1.28106	0	0.04					0.829573	0.399556	0.547785					0	0	0					0.505989							1	0.929795	0.908271
0.92236	0	0					0.595797	0.287727						0	0	0					0.743865							1	0.927238	0.904018
1.07609	0.103448	0					0.62052	0.622529						0	12.0724	0					0.600179							1	0.907604	0.868463
1.02485	0	0					0.637605	0.434836						0	0	0					0.998802							1	0.917112	0.890095
1.28106	0.117647	0					0.469318	0.534142						0	0	0					0.577984							1	0.893931	0.876208
0.717391	0	0					0.714604	0.535478						0	36.2173	0					0.613348							1	0.914875	0.899879
0.204969	0.107143	0					0.482585	0.434401						0	60.3621	0					0.769562							1	0.895456	0.865558
1.07609	0.034483	0					0.633582	0.727508						0	24.1449	0					1.14525							1	0.931102	0.926995
0.102484	0.125	1					0.482099	0.618464						0	48.2897	32.1966					1.10721							1	0.944678	0.928214
1.43478	0.142857	0					0.60407	0.54115						0	24.1449	0					0.606169							1	0.916508	0.882041
0.666149	0	0					0.448671	0.322215						0	0	0					0.969387							1	0.924442	0.885299
0.256211	0.04	0					0.651929	0.504695						0	0	0					0.927028							1	0.888851	0.854296
1.28106	0.043478	0					0.443796	0.52311						0	0	0					0.939597							1	0.892234	0.869517
0.973602	0	0					0.658765	0.459665						0	0	0					0.736388							1	0.893002	0.870273
0.307453	0	0					0.61041	0.694055						0	0	0					0.587303							1	0.931886	0.902551
1.28106	0.137931	0					0.70828	0.364215						0	24.1449	0					0.78346							1	0.917205	0.894809
0.512422	0.041667	0					0.512451	0.87901						0	48.2897	0					0.875522							1	0.934269	0.920992
0.256211	0.074074	0					0.453588	0.478465						0	0	0					1.82113							1	0.921976	0.906674
0.204969	0	0.25					0.746765	0.489068						0	12.0724	0					0.732295							1	0.91899	0.885229
1.3323	0.107143	0					0.483911	0.698333						0	0	0					0.828246							1	0.919708	0.888048
1.48602	0.107143	0					0.598842	0.702246						0	12.0724	0					0.904323							1	0.905217	0.860463
0.051242	0	0					0.432643	0.412009						0	0	0					0.768024							1	0.896079	0.873535
1.07609	0	0.047619					0.545756	0.672083						0	0	0					0.546874							1	0.891168	0.864793
0	0.068966						1.01888	0.274218						0	0	0					0.785687							1	0.931861	0.908773
0.92236	0.068966	0					0.849455	0.581372						0	12.0724	0					0.969962							1	0.91547	0.9046
0.614907	0.107143	0					0.881105	0.529819						0	0	0					0.813026							1	0.912379	0.892047
1.38354	0.034483	0					0.593815	0.468957						0	24.1449	0					0.862502							1	0.943819	0.915361
0.614907	0	0					0.804185	0.664996						0	0	0					0.752177							1	0.930267	0.920209
0.051242	0.12	0					0.858414	0.695925						0	24.1449	0					1.01239							1	0.935948	0.928175
0	0.103448						0.828593	0.518339						0	0	0					0.686406							1	0.908602	0.892736
0.973602	0.038462	0					0.845741	0.533799						0	0	0					1.39231							1	0.951158	0.921391
0.358696	0	0					0.985508	0.422706						0	12.0724	0					0.660888							1	0.887875	0.867608
0.768634	0.055556	0.066667					0.628579	0.491963						0	0	0					1.49887							1	0.899099	0.888909
0.768634	0.25	0.066667					0.73133	0.628229						0	12.0724	0					1.26884							1	0.956669	0.942738
0.563665	0	0					0.656854	0.548868						0	0	0					0.724887							1	0.938589	0.909983
0.871118	0	0.058824					0.993676	0.800611						0	0	32.1966					0.650076							1	0.988783	0.959218
0.204969	0	0					0.922347	0.640989						0	0	0					0.757243							1	0.938837	0.89978
0.153727	0	0					0.686043	0.524808						0	24.1449	0					1.51368							1	0.928657	0.897668
1.48602	0.105263	0					0.729358	0.534525						0	48.2897	0					1.06437							1	0.912649	0.887523
0.666149	0	0					0.82657	0.374235						0	0	0					0.960501							1	0.93919	0.909776
1.17857	0.25	0					0.717003	0.459267						0	0	0					0.67827							1	0.914067	0.893327
1.22981	1	0					0.632569	0.503916						0	0	0					0.808745							1	0.885012	0.861527
1.28106	0	0.04					0.666803	0.590137						0	0	0					0.667275							1	0.925831	0.90984
0.768634	0.04	0					0.706164	0.558855						0	24.1449	0					0.625349							1	0.914939	0.891404
1.48602	0.086957	0					0.731264	0.709944						0	24.1449	0					0.504358							1	0.910986	0.893477
1.02485	0.068966	0					0.648289	0.401775						0	0	0					1.32675							1	0.909886	0.900423
0.358696	0.166667	0					0.678139	0.509498						0	12.0724	0					0.787323							1	0.933697	0.909944
1.43478	0	0					0.47996	0.640352						0	0	0					2.04762							1	0.960784	0.931954
0.256211	0.071429	0					0.456833	0.357278						0	48.2897	0					1.99089							1	0.928313	0.910648
1.48602	0.045455	0					0.487909	0.584873						0	24.1449	0					1.21119							1	0.941021	0.931498
1.48602	0.074074	0					0.31736	0.496605						0	0	0					0.723808							1	0.957348	0.944702
1.48602	0	0					0.653941	0.510998						0	0	0					2.43035							1	0.957728	0.932316
1.48602	0	0.034483					0.432888	0.56034						0	0	0					2.34357							1	0.933188	0.925942
1.48602	0	0.241379					0.47873	0.691226						0	0	0					2.70297							1	0.964129	0.916154
0.973602	0.071429	0					0.397998	0.374233						0	12.0724	0					1.07314							1	0.920625	0.88013
0.256211	0	0					0.427188	0.410686						0	0	0					1.12309							1	0.935279	0.915913
1.48602	0	0.068966					0.411851	0.489257						0	0	0					1.98392							1	0.929318	0.910861
1.48602	0	0					0.622449	0.803753						0	0	28.3783					0.581602							1	0.952911	0.955509
1.48602	0.2	0					0.562317	0.560151						0	12.0724	0					0.500518							1	0.97987	0.966961
1.22981	0	0.041667					0.741542	0.795468						0	0	0					1.31379							1	0.937768	1.00226
0.102484	0.095238	0					0.643031	0.50087						0	12.0724	0					0.462362							1	0.946563	0.924503
1.48602	0.137931	0.37931					0.363872	0.479261						0	24.1449	0					2.09768							1	0.9153	0.87923
1.48602	0.166667	0					0.615101	0.559862						0	0	0					0.515457							1	0.913471	0.87058
1.48602	0	0.034483					0.472904	0.588607						0	12.0724	0					1.6054							1	0.951609	0.934771
0.102484	0.172414	0					0.586306	0.462908						0	12.0724	0					0.592124							1	0.945098	0.932719
1.48602	0.066667	0					0.644606	0.536653						0	48.2897	0					0.984304							1	0.935595	0.917594
1.48602	0	0.137931					0.611812	0.573956						0	36.2173	0					0.582462							1	0.931474	0.913633
1.48602	0.068966	0.034483					0.469132	0.638059						0	24.1449	0					0.607821							1	0.944128	0.919861
1.48602	0.103448	0					0.57307	0.599151						0	48.2897	0					0.549338							1	0.914434	0.907943
1.48602	0.384615	0.068966					0.47869	0.748413						0	0	0					0.753554							1	0.937683	0.919825
1.3323	0.05	0.038462					0.575057	0.678755						0	12.0724	0					0.763602							1	0.935623	0.917958
0.768634	0	0					0.570283	0.88399						0	0	0					3.21066							1	0.94834	0.917396
1.48602	0.038462	0.103448					0.632011	0.539019						0	0	0					0.969194							1	0.951671	0.931181
1.48602	0	0.034483					0.709477	0.809465						0	0	0					1.5578							1	0.946747	0.937314
0.153727		0					0.578642	0.566362						0	0	0					1.93146							1	0.95313	0.939516
1.48602	0.035714	0.034483					0.537572	0.608146						0	12.0724	0					0.860257							1	0.966138	0.936823
1.02485	0	0					0.438271	0.69269						0	0	0					0.957738							1	0.958056	0.948024
1.48602	0	0					0.555635	0.700092						52.5495	0	0					2.84508							1	0.956099	0.942691
1.48602	0	0					0.332842	0.648855						0	20.917	0					2.1782							1	0.901186	0.885359
1.48602	0	0.034483					1.39129	0.72781						0	0	0					2.40815							1	0.942783	0.925535
1.38354	0	0					1.76961	0.526313						0	0	28.3783					2.66044							1	0.928844	0.938188
1.48602	0	0					1.37789	0.623867						0	0	0					0.714484							1	0.906299	0.892349
1.48602	0	0					1.53585	0.716323						0	0	0					0.639016							1	0.961237	0.916467
1.48602	0.05	0					1.35108	0.697947						0	0	0					0.709136							1	0.902797	0.88243
1.48602	0	0.068966					1.2587	0.649342						0	0	0					0.827194							1	0.93842	0.918068
1.48602	0.037037	0.068966					1.26048	0.587174						0	0	56.7566					0.872291							1	0.94026	0.909016
1.48602	0.111111	0.034483					1.23986	0.562882						0	0	0					0.77619							1	0.933192	0.916026
1.48602		0					1.13219	0.632569						0	0	0					0.663811							1	0.950591	0.929858
1.17857	0.071429	0					0.952343	0.372977						0	0	0					0.662557							1	0.937644	0.933464
1.48602	0.034483	0.137931					1.05798	0.553425						0	0	0					0.621175							1	0.919638	0.90997
1.48602		0.068966					0.816897	0.413081						0	0	0					0.618471							1	0.946704	0.908641
1.43478	0	0					1.03141	0.264644						0	0	0					0.913181							1	0.93491	0.914914
0.666149	0	0					1.0414	0.597478						0	0	28.3783					0.652389							1	0.927993	0.917436
0.666149	0	0					0.86654	0.506726						0	0	0					1.00662							1	0.953588	0.940469
1.48602	0	0.137931					0.684123	0.542423						0	0	0					1.67082							1	0.93829	0.940255
1.48602	0	0.034483					0.777419	0.517193						0	0	0					2.92608							1	0.958311	0.94136
1.43478	0	0.035714					0.755053	0.477147						0	0	0					0.518456							1	0.926903	0.917324
0.256211	0	0					0.696333	0.535566						0	0	0					2.0147							1	0.88608	0.852933
1.48602	0	0.275862					0.524872	0.627307						0	0	0					2.31308							1	0.944696	0.928644
1.48602	0.25	0.068966					0.531003	0.695598						0	0	0					0.687194							1	0.939858	0.915568
1.48602	0.047619	0					0.862579	0.515308						0	0	0					0.740637							1	0.941645	0.91824
0.819876	0.5	0					0.551646	0.499809						0	0	0					0.75607							1	0.942321	0.92744
1.48602	0	0					0.714807	0.4189						0	0	0					0.511774							1	0.963912	0.953826
1.48602	0	0					0.697772	0.482931						0	0	0					0.55647							1	0.952552	0.931426
1.12733	0	0					0.644899	0.449064						26.2748	0	0					1.13796							1	0.939262	0.917957
1.43478	0.04	0					0.792376	0.579014						0	0	0					0.947381							1	0.946659	0.927902
1.48602	0.105263	0.034483					0.495688	0.473544						0	0	0					0.843763							1	0.92753	0.918409
1.43478	0	0.107143					0.351085	0.498498						0	0	0					0.876149							1	0.970415	0.95104
0.768634	0	0					0.462975	0.613685						0	0	0					0.699416							1	0.956995	0.930817
0.409938	0	0					0.438641	0.544542						0	20.917	0					0.595595							1	0.917677	0.875696
1.48602	0	0.034483					0.619305	0.36255						0	0	0												1	0.912436	0.893568
1.48602	0	0.034483					0.4993	0.457164						0	0	0												1	0.912158	0.889553
1.38354	0	0.111111					0.379253	0.336653						0	0	0												1	0.966945	0.9414
0.307453	0.034483	0					0.392351	0.491463						0	0	0												1	0.9833	0.960835
1.07609	0	0					0.474774	0.586195						0	0	0												1	0.91308	0.894372
1.43478	0	0.035714					0.441524	0.729992						0	0	0												1	0.883393	0.845521
1.43478		0					0.516712	0.329422						0	0	0												1	0.94632	0.922177
1.48602	0	0.034483					0.374617	0.497868						26.2748	0	0												1	0.916558	0.866385
0.614907	0	0.166667					0.449473	0.628864						0	0	0												1	0.962292	0.936167
1.48602	0.037037	0					0.321081	0.356765						0	0	28.3783												1	0.928513	0.915467
1.48602	0	0					0.899259	0.505934						0	0	0												1	0.912038	0.899292
0.204969	1	0.5					0.791866	0.667309						0	0	0												1	0.937817	0.908641
1.38354		0					0.554459	0.675879						0	0	0												1	0.921556	0.901261
1.12733	0	0.045455					0.724064	0.462817						0	0	0												1	0.937572	0.887969
0.717391	0	0					0.88823	0.53659						0	0	0												1	0.98151	0.948851
0	0						0.602378	0.632776						0	0	0												1	0.927423	0.906813
1.28106	0	0					0.619171	0.89121						0	0	28.3783												1	0.953948	0.922946
1.38354	0	0					0.709033	0.783077						0	0	0												1	0.928781	0.91806
1.28106	0	0					0.570895	0.730219						0	0	0												1	0.932406	0.91431
1.48602	0	0.034483					0.686044	0.536579						0	0	0												1	0.929052	0.914106
1.48602	0	0					0.683148	0.873588						0	0	0												1	0.952773	0.929932
1.48602	0	0					0.81345	0.853087						0	0	28.3783												1	0.904921	0.889267
1.48602	0.076923	0					0.542142	0.481149						0	0	0												1	0.942342	0.918668
1.48602	0.043478	0					0.632438	0.738913						0	0	0												1	0.960335	0.940625
1.02485	0	0					0.602676	0.589553						0	0	0												1	0.924699	0.905207
1.22981	0.04	0					0.557054	0.525647						0	0	0												1	0.953662	0.942404
0.92236	0.066667	0					0.453687	0.604219						0	0	0												1	0.940701	0.905559
1.3323	0	0.038462					0.485365	0.4188						0	0	28.3783												1	0.944017	0.918792
1.43478	0	0					0.342005	0.638787						0	0	0												1	0.955138	0.91723
0.563665	0	0.090909					0.501135	0.479905						0	0	0												1	0.926875	0.911596
1.48602	0.035714	0					0.396695	0.483168						0	0	0												1	0.936751	0.926378
1.48602	0	0.034483					0.499158	0.59235						0	0	0												1	0.955052	0.928834
1.48602	0.068966	0					0.367874	0.411776						0	0	0												1	0.945883	0.919766
1.48602	1	0					0.409244	0.497542						0	0	0												1	0.959897	0.961749
1.48602	0.931034	0					0.403427	0.362431						0	0	0												1	0.937147	0.914535
0.307453	0.62069	0					0.472998	0.406616						0	0	0												1	0.943831	0.925363
0.717391	1	0					0.508771	0.225069						0	43.1033	0												1	0.919868	0.909568
0.256211	0	0					0.487403	0.462651						0	0	0												1	0.944271	0.922622
1.43478	0	0.071429					0.362461	0.413046						0	43.1033	0												1	0.977584	0.942555
1.43478	0.275862	0					0.421163	0.398792						0	0	0												1	0.974095	0.956315
1.38354	1	0					0.34934	0.297778						0	0	0												1	0.932382	0.918114
0.512422	0.034483	0.1					0.462997	0.56149						0	0	0												1	0.925419	0.906855
1.48602	0.041667	0.034483					0.549844	0.494294						26.2748	0	0												1	0.932582	0.923649
1.48602	0	0.034483					0.589584	0.334033						26.2748	0	0												1	0.94334	0.925313
1.48602	1	0.034483					0.608559	0.363108						0	0	0												1	0.910804	0.889301
1.43478	0.896552	0					0.598699	0.439229						0	0	0												1	0.947073	0.930293
0.409938	0.310345	0					0.637884	0.495043						0	0	0												1	0.936858	0.912325
1.48602	1	0					0.693354	0.524092						0	43.1033	0												1	0.929025	0.903811
1.48602	0	0.034483					0.610787	0.557201						0	0	0												1	0.942718	0.929582
1.17857	0.896552	0					0.608659	0.507869						0	0	0												1	0.934606	0.912122
1.48602	0.068966	0					0.489474	0.373282						0	0	0												1	0.942231	0.927531
1.48602	0.103448	0					0.467523	0.369031						0	0	0												1	0.950883	0.934769
1.28106	0.034483	0					0.437025	0.570034						0	0	0												1	0.940831	0.912652
0.204969	0.961538	0					0.471506	0.377719						0	21.5516	0												1	0.93882	0.910598
1.12733	0.066667	0					0.714229	0.300926						0	0	0												1	0.939195	0.917549
1.48602	0.689655	0					0.469462	0.548032						0	0	0												1	0.950894	0.919739
1.48602	0.172414	0					0.594466	0.245585						26.2748	0	85.1349												1	0.921049	0.905875
1.48602	0	0					0.767716	0.530614						0	0	0												1	0.958579	0.927133
1.48602	0.37931	0.034483					0.401862	0.435736						0	0	0												1	0.939781	0.920652
1.48602	0.1	0.103448					0.581098	0.533516						0	0	0												1	0.949043	0.923399
1.48602	0.103448	0					0.459625	0.498304						0	0	0												1	0.96074	0.932938
1.48602	0.034483	0					0.751889	0.382795						0	0	0												1	0.982997	0.9516
1.48602	0.206897	0.068966					0.61483	0.392456						0	0	0												1	0.962174	0.93286
1.48602	0	0.068966					0.474544	0.447023						0	0	0												1	0.93839	0.919956
0.819876	0.275862	0					0.535229	0.498903						0	0	0												1	0.942234	0.921208
	0.034483						0.404124	0.470685							0													1	0.950667	0.93401
	0						0.508079	0.343837							0													1	0.937363	0.913892
	0.689655						0.612636	0.295238							0													1	0.935109	0.918703
	0.103448						0.605307	0.289563							0													1	0.937754	0.921831
	0.137931						0.517496	0.464047							0													1	0.956834	0.940138
	0.034483						0.532525	0.493962							0													1	0.950696	0.931767
	0						0.527677	0.378305							0													1	0.943571	0.912021
	0.482759						0.382472	0.420154							0													1	0.942352	0.929013
	0.034483						0.437358	0.510068							0													1	0.947823	0.93111
	0.071429						0.576161	0.416978							0													1	0.9389	0.912453
	0.153846						0.455278	0.578261							0													1	0.947073	0.935435
	0						0.36952	0.481931							0													1	0.952297	0.934602
	0.931034						0.469092	0.448421							0													1	0.913107	0.898363
	0.103448						0.515601	0.520337							0													1	0.960824	0.941161
	0.035714						0.412207	0.397173							0													1	0.960071	0.943359
	0						0.573518	0.407623							0													1	0.965877	0.953148
	0.448276						0.55242	0.433404							0													1	0.927	0.915528
	0.103448						0.45482	0.536598							0													1	0.949871	0.912539
	0.172414						0.585809	0.314464							0													1	0.960504	0.937085
	0						0.408785	0.367036							21.5516													1	0.947229	0.93926
	0						0.448278	0.449173							43.1033													1	0.976676	0.956626
	0.172414						0.388888	0.555364							0													1	0.942224	0.934246
	0.045455						0.256685	0.390565							0													1	0.980096	0.938912
	0						0.349856	0.408809							0													1	0.948039	0.924743
	0.862069						0.420028	0.369673							0													1	0.93872	0.922316
	0.642857						0.350229	0.340655							0													1	0.964613	0.950461
	0.066667						0.38374	0.411442							0													1	0.952621	0.924968
	0						0.265147	0.809383							0													1	0.949573	0.932828
	0.344828						0.342484	0.477935							21.5516													1	0.973766	0.955213
	0.172414						0.332322	0.403177							0													1	0.940209	0.933797
	0.037037						0.192329	0.456606							0													1	0.976367	0.957473
	0						0.341835	0.636476							0													1	0.93859	0.895198
	0						0.329137	0.446157							0													1	0.921625	0.887395
	0.035714						0.296733	0.318858							0													1	0.945143	0.922527
	0						0.393474	0.415259							0													1	0.925669	0.911892
	0.586207						0.440312	0.674916							43.1033													1	0.94808	0.930811
	0.083333						0.533895	0.401067							0													1	0.982245	0.972393
	0.172414						0.73531	0.652185							0													1	0.970436	0.960546
	0.034483						0.591857	0.483667							0													1	0.972491	0.960434
	0						0.645989	0.509196							0													1	0.846749	0.749679
	0.037037						0.612959	0.331592							0													1	0.972008	0.962312
	0						0.55097	0.464909							0													1	0.967632	0.954077
	0.071429						0.322825	0.531753							0													1	0.972902	0.964555
							0.419829	0.501157							0													1	0.843444	0.77631
	0.08						0.578157	0.413583							0													1	0.979024	0.971507
	0.074074						0.423471	0.443936							0													1	0.945082	0.923034
	0.08						0.350968	0.552378							0													1	0.970892	0.96356
	0						0.483371	0.582464							0													1	0.940853	0.908242
	0.275862						0.446522	0.594901							0													1	0.974932	0.96556
	0.724138						0.767874	0.499953							0													1	0.861077	0.787767
	0						0.483892	0.637464							0													1	0.883541	0.813909
	0.103448						0.64718	0.295746							0													1	0.937339	0.926837
	0.1						0.535589	0.346794							0													1	0.961745	0.954563
	0.041667						0.762611	0.236753							0													1	0.980498	0.96092
	0.055556						0.544723	0.351377							0													1	0.972598	0.968184
	0						0.340504	0.495972							0													1	0.981171	0.973409
	0						0.293733	0.417773							0													1	0.985914	0.976654
	0						0.635384	0.329636							0													1	0.968537	0.960215
	0.241379						0.570108	0.278364							0													1	0.949053	0.929901
	0.137931						0.447721	0.468128							0													1	0.978933	0.966089
	0.103448						0.66302	0.410957							0													1	0.985872	0.979758
	0.034483						0.549553	0.351192							0													1	0.978131	0.968381
	0.068966						0.474079	0.566228							21.5516													1	0.986729	0.979242
	0.166667						0.511072	0.458033							0													1	0.988934	0.980039
	0.071429						0.659464	0.595051							0													1	0.979965	0.970648
	0						0.422908	0.516102							0													1	0.982017	0.974609
	0.107143						0.423952	0.415389							0													1	0.984127	0.974896
	0.142857						0.414787	0.359609							0													1	0.98656	0.980697
	0						0.507675	0.547187							0													1	0.985818	0.978929
	0.1						0.587099	0.685912							0													1	0.959718	0.938451
	0.068966						0.438564	0.521791							0													1	0.979765	0.96977
	0.724138						0.420656	0.647533							0
	0.103448						0.529873	0.431989							0
	0						0.806674	0.429625							0
	0						0.428883	0.408559							0
	0.068966						0.604108	0.46428							0
	0						0.633116	0.377185							0
	0.782609						0.285236	0.304668							0
	0.034483						0.471457	0.371412							0
	0.310345						0.419707	0.514515							0
	0.12						0.428863	0.438704							0
	0						0.54927	0.540878							0
	0.045455						0.402887	0.473044							0
	0.034483						0.419589	0.293357							0
	0.37931						0.307564	0.382449							0
	0.172414						0.448185	0.424769							0
	0.103448						0.498436	0.450768							0
	0.275862						0.408959	0.394461							0
	0.137931						0.359669	0.393468							0
	0.137931						0.531974	0.452309							0
	0.034483						0.394167	0.34133							0
	0.206897						0.719985	0.45399							0
	0						0.535832	0.402019							0
1	0	0					0.474182	0.390881						1.69931	0	0
1	0.034483	0.034483					0.47495	0.45902						0	0	0
1	0.034483	0					0.558918	0.55523						0	0	0
1	0.034483	0.034483					0.575399	1.57556						0	0	0
1	0.034483	0					0.93579	0.925547						0	0	0
1	0	0.038462					0.673366	1.05723						0	0	0
	0	0.034483					0.45836	1.22491						0	0	0
1	0	0.034483					0.909185	0.779489						0	0	0
	0	0					1.0097	0.846129						1.69931	0	0
	0.068966	0.034483					1.08222	0.883583						0	0	0
	0.068966	0					0.893546	1.15275						0	0	0
	0.034483	0					0.931002	1.31423						0	0	0
	0.034483	0					1.00977	1.15265						0	0	0
	0.034483	0					0.900474	0.888718						1.69931	0	0
	0.068966	0					1.22132	1.07121						0	0	0
	0.034483	0					1.06319	0.827039						1.69931	0	0
	0.068966	0					0.964155	0.925654						0	0	0
	0	0					0.971229	0.664265						1.69931	0	4.50359
	0	0					0.95438	0.829363						0	0	0
	0	0					0.791849	0.870712						0	0	2.2518
	0.172414	0.103448					0.805848	1.13278						0	0	0
	0	0					0.72774	0.869781						0	0	0
	0	0					0.831409	0.649921						0	0	0
	0	0.038462					0.934354	1.03048						0	0	0
	0.034483	0					0.846143	0.969559						0	0	0
	0	0					0.823804	0.847862						0	0	0
	0.034483	0.034483					0.574613	1.05448						0	0	0
	0.068966	0.034483					0.757379	0.851205						0	0	0
	0.035714	0.071429					0.634826	1.0033						0	0	0
	0	0					0.636517	0.869234						0	0	0
	0.034483	0					0.763553	0.832454						0	0	0
	0	0					0.870654	0.846138						0	0	0
	0	0					0.728131	1.57692						0	0	0
	0.034483	0.034483					0.889956	1.28528						0	0	0
	0	0					0.522186	1.16701						0	0	0
	0.035714	0					0.673859	1.02511						1.69931	0	0
	0	0					0.519218	1.12424						0	0	4.50359
	0	0					0.527771	1.06518						0	0	0
	0	0					0.5297	0.895373						1.69931	0	0
	0	0					0.461787	0.611476						0	0	0
	0.068966	0					0.533601	0.863165						0	0	0
	0.076923	0.038462					0.679193	0.702792						0	0	0
	0	0					0.33247	0.852399						0	0	0
	0	0					0.60424	0.746159						0	0	0
	0	0					0.451445	0.686758						0	0	0
	0.041667	0					0.370495	0.821853						0	0	0
	0	0					0.529892	0.827367						0	0	0
	0	0					0.582399	0.911337						0	0	4.50359
	0.034483	0					0.38243	1.09505						3.39861	0	6.75539
	0.178571	0					0.542141	0.980358						0	0	0
	0.034483	0					0.561768	0.789075						0	0	0
	0	0					0.635841	0.860154						1.69931	4.63412	0
	0.071429	0					0.516706	0.805123						0	0	0
	0.045455	0					0.630928	0.813324						0	0	0
	0	0.041667					0.524685	0.769902						0	0	0
	0	0					0.513733	0.689413						0	0	0
	0	0					0.458359	0.817194						1.69931	0	0
	0.037037	0					0.673409	0.704044						0	0	0
	0.035714	0					0.416169	0.831537						0	0	0
	0.035714	0.035714					0.536538	1.10039						0	0	0
	0.111111	0.074074					0.568311	0.500523						0	2.31706	0
	0.068966	0					0.524564	0.57417						0	0	0
	0	0					0.433625	0.705479						0	0	0
	0.035714	0					0.519661	0.482471						0	0	0
	0	0					0.58295	0.544787						0	0	0
	0.037037	0					0.522756	0.630182						0	0	0
	0	0.058824					0.72327	0.51242						0	0	0
	0.034483	0					0.568766	0.973658						0	0	0
	0	0					0.645603	0.5558						0	0	0
	0	0					0.528793	0.715245						0	0	0
	0	0.041667					0.622382	0.614489						0	0	0
	0.038462	0					0.464513	0.609884						1.69931	0	0
	0.076923	0					0.652028	0.743226						0	0	0
	0	0					0.7249	0.704155						0	0	0
	0	0					0.517288	0.615952						0	0	0
	0	0					0.631118	0.542898						0	0	0
	0	0.071429					0.699111	0.849745						0	0	0
	0	0.034483					0.819267	1.9129						1.69931	0	0
	0	0.038462					0.565657	1.37682						0	0	0
	0	0.095238					0.692061	1.38538						0	0	0
	0.142857	0.107143					0.640776	1.23963						0	0	0
	0.068966	0.034483					0.279992	1.59626						0	0	0
	0.172414	0					0.716861	1.26024						0	0	0
	0.103448	0					0.700826	1.29123						0	0	0
	0	0					0.955986	1.09053						0	0	0
	0	0					1.20894	1.29467						0	0	0
	0	0.035714					0.78741	1.36275						1.69931	0	0
	0.04	0					0.943604	1.26955						0	0	0
	0.034483	0.034483					0.85898	1.17455						0	0	0
	0	0					0.694844	1.27775						0	0	0
	0.058824	0					0.997968	1.29252						3.39861	0	0
	0.181818	0					0.895227	1.01391						1.69931	0	0
	0	0.066667					0.96214	1.44719						0	0	0
	0	0					0.863136	1.3223						1.69931	0	0
	0	0					0.78336	1.08206						0	0	2.2518
	0.083333	0					0.765669	1.42889						0	2.31706	0
	0.185185	0					0.748469	1.25846						0	0	0
	0	0					0.689722	1.43021						0	0	0
	0	0					0.577398	1.2474						0	0	0
	0	0					0.909845	1.14612						0	0	0
	0	0					0.63504	1.05711						0	0	0
	0	0					0.609076	1.19752						0	0	0
	0	0					0.632349	1.24708						0	0	0
	0.074074	0					0.445037	1.24976						0	0	0
	0.034483	0					0.632743	1.37297						0	0	0
	0	0.052632					0.699635	1.05593						4.13158	0	0
	0.041667	0.041667					0.71937	1.07678						4.13158	0	0
	0	0.076923					0.651075	0.56315						4.13158	0	0
	0.142857	0.178571					0.843074	0.635149						0	0	0
	0.111111	0.055556					0.612319	0.533694						6.19737	2.04622	0
	0.25	0.041667					0.865148	0.666166						12.3947	0	0
	0.041667	0.041667					0.682698	0.588436						2.06579	0	0
	0	0.0625					0.817965	0.48303						2.06579	0	2.21351
	0	0					0.889811	0.570932						16.5263	0	0
	0	0					0.600014	1.57501						4.13158	0	0
	0	0					0.516772	1.68045						0	0	2.21351
	0.12	0.04					0.981168	1.08555						4.13158	0	0
	0.136364	0					0.603133	1.27433						6.19737	0	0
	0	0					0.77858	1.34295						0	0	0
	0.25	0.035714					0.633964	0.851922						0	0	0
	0.076923	0					0.775653	0.750718						0	0	0
	0	0					0.669858	1.27769						0	0	0
	1	0					0.476891	1.25984						4.13158	0	0
	0	0					0.705482	1.15554						4.13158	0	0
	0	0					0.741505	0.701263						2.06579	0	0
	0.045455	0					0.535257	1.28412						2.06579	0	0
	0.076923	0					0.672865	1.21422						0	0	0
	0.052632	0					0.604993	0.672374						0	0	0
	0.047619	0					0.718385	1.13325						4.13158	0	0
	0.166667	0					0.691087	1.11698						0	0	0
	0	0					0.609808	1.08877						0	0	0
	0.095238	0					0.390398	0.884688						4.13158	0	0
	0.074074	0.037037					0.599061	0.841289						0	0	0
	0	0.05					0.425255	0.854544						0	0	0
	0.055556	0.055556					0.42916	0.94822						0	0	0
	0.034483	0.034483					0.617747	0.753935						0	0	0
	0.142857	0.035714					0.571276	0.947821						6.19737	0	0
	0.058824	0					0.332496	0.883207						0	2.04622	2.21351
	0	0					0.583309	1.1193						2.06579	0	0
	0.05	0.2					0.55562	1.15198						6.19737	0	0
	0.230769	0.076923					0.568147	0.786857						2.06579	0	0
	0.285714	0					0.52682	1.23761						0	0	0
	0.142857	0					0.851267	0.954487						4.13158	0	0
	0	0.035714					0.528496	0.596864						4.13158	0	0
	0.041667	0.125					0.603792	0.618514						0	0	0
	0.08	0					0.543252	1.09183						2.06579	0	0
	0	0.12					0.700897	0.970977						2.06579	0	0
	0.130435	0.043478					0.530229	1.08242						0	0	0
	0	0.066667					0.418961	1.06383						0	0	2.21351
	0	0.142857					0.51573	1.04997						0	0	0
	0.083333	0.041667					0.543897	0.870757						0	0	0
	0.068966	0.068966					0.572206	0.948317						0	0	0
	0.055556	0.055556					0.849002	0.678751						4.13158	0	0
	0	0.037037					0.484119	1.01565						0	0	0
	0	0					0.555624	0.910056						6.19737	0	0
	0	0.083333					0.624179	0.946336						4.13158	0	0
	0	0					0.428327	1.08006						0	0	0
	0	0.125					0.554273	0.725284						4.13158	0	0
	0	0.066667					0.729296	0.748659						4.13158	0	0
	0.2	0.2					0.55849	0.795764						2.06579	0	0
	0.071429	0					0.621605	0.97988						2.06579	0	0
	0	0					0.713713	0.87068						0	0	0
	0	0.181818					0.515188	1.17284						4.13158	0	0
	0.105263	0.105263					0.69726	0.738741						0	0	0
	0.086957	0.086957					0.584226	0.952706						8.26315	0	0
	0	0					0.509395	0.904791						2.06579	0	0
	0.111111	0					0.557206	0.858401						2.06579	0	0
	0.090909	0					0.538203	0.977779						2.06579	0	0
	0.142857	0.071429					0.490311	0.990097						6.19737	0	0
	0	0.083333					0.454581	1.02295						6.19737	2.04622	0
	0.05	0					0.440003	0.994669						0	2.04622	0
	0.4	0.2					0.522455	0.825774						2.06579	0	0
	0.307692	0					0.659675	1.04285						0	0	0
	0.166667	0					0.557739	1.01527						2.06579	0	0
	0.076923	0.076923					0.511498	1.07707						2.06579	0	0
	0	0					0.375766	0.775647						2.06579	0	0
							0.394903	0.914789						0	0	0
	0	0					0.592437	0.890876						0	0	0
	0	0.153846					0.619777	0.841796						0	0	0
	0	0					0.455159	0.643013						0	0	0
	0.1	0					0.687585	0.669188						2.06579	0	0
	0	0					0.60928	0.793813						2.06579	0	0
	0	0					0.327176	1.14422						0	0	0
	0.071429	0					0.26301	0.797393						2.06579	0	0
	0	0					0.391585	0.993772						8.26315	2.04622	0
	0	0					0.42669	0.730951						0	0	0
	0	0					0.284484	0.596394						0	0	0
	0	0.035714					0.551704	0.540795						0	0	0
	0	0.2					0.374873	0.864098						2.06579	0	2.21351
	0	0					0.335927	0.737789						4.13158	0	0
	1	0					0.3242	0.560922						2.06579	0	2.21351
	1	1					0.393711	0.622276						2.06579	0	0
	0	0.058824					0.584099	0.854266						2.06579	0	0
	0	0					0.660184	0.567612						0	0	0
	0	0					0.54929	0.734105						2.06579	0	0
	0	0					0.905411	1.07022						0	0	0
							0.692009	0.836309						2.06579	0	2.21351
	0	0					0.767535	0.905389						0	0	0
	0.052632	0.052632					0.685652	0.692234						6.19737	0	0
	0.090909	0					0.729023	0.80431						0	0	0
	0	0.083333					0.657968	0.469394						0	0	0
	0	0.153846					0.447289	0.554439						2.06579	0	0
	0	0.047619					0.434372	0.629003						2.06579	0	0
	0.333333	0					0.607928	0.500267						2.06579	2.04622	0
	0	0					0.726957	0.415643						4.13158	0	0
	0.068966	0					0.551536	0.601909						0	0	0
	0.068966	0.034483					0.424451	0.725493						0	0	0
	0.172414	0.034483					0.399999	0.575246						2.42555	0	0
	0	0					0.528726	0.45885						0	0	0
	0.034483	0					0.538783	0.538815						0	0	0
	0.137931	0					0.485276	0.469807						0	0	0
	0	0					0.559017	1.18062						0	0	0
	0.071429	0					0.648889	0.925867						0	0	0
	0	0					0.419543	0.530828						0	0	0
	0.103448	0					0.531616	0.769818						0	0	0
	0.068966	0					0.569696	0.758068						0	0	0
	0	0					0.597556	0.750963						0	0	0
	0.206897	0					0.486097	0.731367						0	0	0
	0.034483	0					0.548411	0.641825						0	0	0
	0.034483	0					0.40074	0.574818						0	0	0
	0.068966	0					0.453654	0.52566						0	0	2.33035
	0.172414	0					0.695877	0.765231						0	0	0
	0.068966	0.034483					0.646366	0.614488						0	0	0
	0	0					0.264925	0.607752						0	0	0
	0	0					0.502547	0.767935						0	0	0
	0.103448	0.034483					0.417182	0.69044						0	0	0
	0	0					0.47894	0.632431						0	0	0
	0.068966	0.034483					0.35552	0.509129						0	0	0
	0	0					0.619647	0.657772						0	0	0
	0.068966	0					0.710816	0.648638						0	0	0
	0.137931	0					0.651596	0.464962						0	0	0
	0.034483	0					0.728688	0.508988						0	0	0
	0.103448	0					0.642252	0.556761						0	0	0
	0.137931	0.034483					0.812828	0.657631						0	0	0
	0.068966	0					0.660552	0.634441						2.42555	0	0
	0	0.037037					0.618571	0.776181						0	0	0
	0.035714	0					0.857683	0.636943						0	0	0
	0	0.041667					0.684816	0.556026						0	0	0
	0	0					0.655888	0.473795						0	0	0
	0.034483	0					0.512063	0.3816						0	2.32555	0
	0.068966	0					0.638781	0.464195						0	0	0
	0.103448	0					0.813121	0.319676						2.42555	0	0
	0.172414	0					0.624436	0.498836						0	0	0
	0.035714	0					0.524928	1.07665						0	0	0
	0.068966	0					0.692062	0.943429						0	0	0
	0	0					0.56816	1.05139						0	0	0
	0.103448	0					0.634396	0.995285						0	0	0
	0.034483	0					0.592976	0.76405						0	0	0
	0.04	0					0.620878	1.10298						0	0	0
	0	0					0.566218	1.05047						0	0	0
	0.037037	0					0.547475	1.07584						0	0	0
	0	0.045455					0.542192	1.07582						0	0	0
	0	0					0.503966	0.876783						0	0	0
	0.034483	0					0.555477	0.843113						0	0	0
	0	0					0.541642	0.975599						0	0	0
	0	0					0.53213	0.728621						0	0	0
	0.137931	0.034483					0.626056	0.814926						0	0	0
	0.043478	0					0.480501	0.791035						0	0	0
	0.034483	0.034483					0.411468	0.949517						0	0	0
	0.103448	0.034483					0.619892	0.674426						0	0	0
	0	0.043478					0.645349	1.10619						0	0	0
	0	0					0.542929	0.983178						0	0	0
	0.034483	0					0.419936	0.724594						0	0	0
	0.035714	0.035714					0.504666	0.905201						0	0	0
	0	0					0.455908	0.946753						0	0	0
	0.035714	0					0.462562	0.982816						0	0	0
	0	0					0.530847	0.697279						0	0	0
	0.035714	0					0.45855	0.74646						0	0	2.33035
	0	0					0.423958	0.588068						0	0	0
	0.095238	0					0.546065	1.20087						2.42555	0	0
	0	0.071429					0.915753	0.837496						0	0	0
	0.035714	0.035714					0.852138	0.682872						2.42555	0	0
	0.117647	0					1.04388	0.705692						0	0	0
	0.037037	0.037037					1.0449	0.485449						0	0	0
	0	0					0.962588	0.814405						0	2.32555	0
	0	0					0.925107	0.562038						0	0	0
	0	0.035714					1.00876	0.597447						0	0	0
	0.037037	0					0.712618	0.704424						0	0	0
	0	0					0.953543	0.520247						0	0	9.32142
	0.058824	0					0.556965	0.463469						2.42555	0	0
	0	0					0.988652	0.641297						0	0	9.32142
	0	0					1.22904	0.590643						0	0	0
	0	0					0.754646	0.541329						0	0	0
	0	0.034483					0.911274	0.73208						2.42555	0	0
	0	0					0.525569	0.623784						0	2.32555	0
	0	0					0.661979	0.900108						0	0	0
	0	0.043478					0.702764	0.627535						0	0	0
	0	0					0.878146	0.703595						0	0	0
	0.034483	0					0.757946	0.776234						0	0	0
	0.035714	0					0.606519	0.521713						0	0	0
	0	0					0.488634	0.555844						0	0	0
	0.034483	0.068966					0.694088	0.630188						0	0	0
	0	0					0.57478	0.715734						0	0	0
	0.137931	0.034483					0.38971	0.656802						0	0	0
	0	0					0.718825	0.636024						0	0	0
	0	0					0.584018	0.558015						0	0	0
	0	0.037037					0.518896	0.815186						2.42555	0	0
	0	0					0.569847	0.641659						0	0	4.66071
	0.074074	0.037037					0.590315	0.60719						0	0	0
	0.071429	0					0.560583	0.600971						0	0	0
	0	0					0.445309	0.618898						0	0	0
	0	0					0.52396	0.399578						0	0	0
	0.037037	0					0.655001	0.636682						0	0	0
	0	0					0.697312	0.616502						0	0	0
	0	0.034483					0.701034	0.30666						0	0	0
	0.04	0					0.359591	1.02037						0	0	0
	0	0					0.372792	0.670651						0	0	0
	0	0					0.460887	0.471796						0	0	0
	0	0					0.500235	0.422273						0	0	0
	0.095238	0					0.63478	0.431576						0	0	0
	0.1	0					0.586985	0.590091						0	0	0
	0.083333	0.041667					0.607707	0.694882						0	0	0
	0	0					0.506027	0.694626						0	0	0
	0	0					0.594073	0.643599						2.42555	0	0
	0	0					0.529919	0.713921						0	0	0
	0	0.05					0.524603	0.568423						0	0	0
	0	0					0.439556	0.67879						0	0	0
	0.052632	0.052632					0.522957	0.701011						0	0	0
	0.166667	0					0.438046	0.980962						0	0	2.33035
	0	0					0.478461	0.533708						0	0	0
	0.1	0					0.66763	0.552664						0	0	0
	0	0					0.340282	0.510321						0	0	0
	0	0					0.498008	0.63252						0	0	0
	0	0.043478					0.360094	0.474513						0	0	2.33035
	0.034483	0.034483					0.425725	0.677378						0	0	0
	0.052632	0					0.388579	0.477117						0	0	0
	0.142857	0					0.352117	0.608476						0	0	0
	0.047619	0					0.898218	0.874164						0	0	0
	0.071429	0					0.882237	0.900584						0	0	0
	0	0					0.784194	0.678286						0	0	0
	0.034483	0					0.882395	0.669531						0	0	0
	0.137931	0.034483					0.689743	0.899066						0	0	0
	0.103448	0.034483					0.731672	0.978675						0	0	0
	0.034483	0.034483					1.03033	0.556177						0	0	0
	0	0					1.01969	0.649015						0	0	0
	0.034483	0					0.832532	0.790742						4.8511	0	0
	0.034483	0					0.74321	0.609827						0	0	0
	0	0.035714					0.662876	0.586481						0	0	0
	0	0					0.678646	0.689477						0	0	0
	0	0.035714					0.834889	0.521529						0	0	0
	0.16	0					0.654435	0.603256						2.40715	0	0
	0	0					0.678721	0.583469						16.85	0	0
	0.344828	0.068966					0.808807	0.760321						0	0	0
	0.045455	0.045455					0.576815	0.563887						0	0	0
	0	0					0.902449	0.753768						0	0	0
	0.310345	0.068966					0.386821	0.71634						2.40715	0	0
	0.041667	0					0.513957	0.471261						4.8143	0	0
	0.137931	0.103448					0.457148	0.673839						0	0	0
	0.038462	0					0.449666	0.621235						4.8143	0	0
	0	0					0.369999	0.848335						0	0	0
	0.137931	0.034483					0.479374	0.586907						2.40715	0	2.19342
	0.12	0.08					0.453175	0.631778						2.40715	0	0
	0	0.071429					0.558378	0.613363						7.22145	0	0
	0.035714	0.035714					0.468309	0.607412						0	2.06705	0
	0	0					0.658699	1.12681						2.40715	0	0
	0.142857	0.071429					0.409273	0.792842						4.8143	0	0
	0	0					0.462735	0.761323						2.40715	0	0
	0.714286	0.464286					0.488855	0.546834						2.40715	0	0
	0	0					0.441985	0.735669						0	0	0
	0.103448	0					0.314791	0.524007						0	0	0
	0	0					0.388779	0.737733						2.40715	0	0
	0.071429	0					0.748148	0.685586						2.40715	0	0
	0.344828	0.172414					0.412525	0.66446						0	0	0
	0.689655	0.206897					0.459834	0.657566						0	0	0
	0.2	0					0.41081	0.625735						0	0	2.19342
	0	0					0.451137	0.536593						0	0	2.19342
	0.083333	0					0.318957	0.801049						0	0	0
	0	0					0.596515	0.66583						4.8143	0	4.38684
	0.034483	0					0.363907	0.453666						2.40715	0	0
	0.482759	0.206897					0.308241	0.548442						0	2.06705	0
	0.321429	0.071429					0.313797	0.387022						2.40715	2.06705	0
	0.310345	0					0.351318	0.59724						0	0	0
	0	0					0.607323	0.484514						2.40715	0	0
	0.034483	0					0.330185	1.2069						0	0	0
	0.095238	0.095238					0.337986	0.985646						2.40715	0	0
	0.206897	0					0.97111	0.689807						0	0	0
	0.090909	0					0.696103	1.32516						0	0	0
	0	0					0.765313	0.789124						16.85	0	0
	0.068966	0.034483					0.672626	0.787597						0	0	0
	0	0.076923					0.960494	0.723706						0	0	2.19342
	0	0					0.805213	0.773211						0	0	0
	0	0					0.958973	0.604514						0	0	0
	0	0					0.80406	1.16593						2.40715	0	0
	0.103448	0.034483					0.747237	0.621254						0	0	0
	0	0					0.870947	0.761282						0	0	0
	0	0					0.831502	0.639909						2.40715	0	0
	0.689655	0.275862					0.709885	0.74331						0	0	0
	0	0					0.718075	0.679187						0	2.06705	0
	0.241379	0.137931					0.789649	0.598421						2.40715	0	0
	0	0					0.782114	0.908567						0	0	0
	0	0.055556					0.797347	0.837608						0	2.06705	0
	0.275862	0.034483					0.853153	0.730644						0	0	0
	0.05	0					0.832585	0.784947						0	2.06705	0
	0.24	0.08					0.685256	0.806899						2.40715	0	2.19342
	0.052632	0					0.558668	0.842822						0	0	0
	0.173913	0.043478					0.475414	0.75359						0	0	0
	0	0					0.664566	0.763168						2.40715	0	0
	0	0					0.868184	0.615749						2.40715	0	0
	0.037037	0.037037					0.484087	0.758579						0	0	0
	0.074074	0					0.677542	0.981265						0	0	0
	0.043478	0					0.827313	0.692056						0	0	0
	0	0.05					0.672696	0.493963						0	0	0
	0.095238	0.047619					0.432158	0.778776						2.40715	0	0
	0.055556	0					0.585476	0.66154						0	0	0
	0.04	0					0.425283	0.459602						2.40715	0	0
	0	0.090909					0.368076	0.442181						0	0	0
	0	0					0.358434	0.460337						2.40715	0	0
	0.041667	0					0.869427	0.678127						2.40715	0	0
	0	0					1.13468	0.509947						0	0	0
	0	0					1.27299	0.70565						0	0	0
	0.038462	0					1.18285	0.492887						0	0	0
	0.090909	0					1.52061	0.833588						2.40715	0	0
	0	0.074074					1.27309	0.692695						0	0	0
	0.448276	0.034483					1.46019	0.442225						0	0	2.19342
	0	0.034483					0.776158	0.76831						0	0	0
	0	0					1.04266	0.755479						0	0	0
	0.043478	0.086957					0.984254	0.702576						0	2.06705	0
	0.047619	0					1.06599	0.470846						0	0	2.19342
	0.517241	0.068966					0.959589	0.643507						0	0	0
	0	0					1.10726	0.575919						0	0	0
	0	0					0.86738	0.633966						4.8143	0	0
	0.148148	0.074074					1.10261	0.524501						0	0	0
	0	0.083333					0.944549	0.497221						4.8143	0	0
	0.041667	0.083333					0.946376	0.422793						0	0	0
	0.08	0					0.982387	0.476121						0	0	0
	0	0					1.17417	0.592017						2.40715	0	0
	0.05	0					0.953251	0.614508						2.40715	0	0
	0.724138	0.068966					1.11161	0.58971						2.40715	0	0
	0.571429	0.178571					1.50592	0.590903						2.40715	0	0
	0	0.1					1.3957	0.571089						0	0	0
	0	0					1.09271	0.475619						7.22145	0	0
							1.19284	1.27325
							0.963043	1.29776
							0.919499	1.4342
							1.18453	0.818959
							0.935796	1.20443
							0.82423	1.0755
							0.721151	0.882514
							1.15783	0.895534
							1.25702	1.12098
							1.07954	0.898867
							1.42441	1.30034
							1.05938	1.50731
							1.29827	0.917185
							1.04982	1.17215
							0.968161	0.980318
							1.19763	0.68746
							1.15448	0.885672
							1.10444	0.838426
							1.08043	0.88978
							0.977858	0.794806
							1.19377	0.738889
							1.10216	1.17285
							0.939898	0.817545
							1.2776	0.804564
							1.20631	0.965337
							1.25834	0.629545
							1.04971	0.7074
							1.13624	0.813159
							1.10761	0.828615
							1.10505	0.592309
							1.39106	0.785417
							1.11446	0.596791
							1.45656	0.561234
							1.08608	0.502842
							0.51616	0.737827
							0.671374	0.668908
							0.963097	0.490032
							0.648519	0.657393
							0.777831	0.62357
							0.74853	0.542933
							0.882991	0.477474
							1.02024	0.632928
							0.820541	0.59323
							0.647043	0.543137
							0.636066	1.03855
							0.550839	0.861375
							0.492705	0.579996
							0.651726	0.459182
							0.795045	0.654447
							0.747337	0.651369
							0.407005	0.493565
							0.824646	0.451615
							0.898257	0.527217
							0.735451	0.634299
							0.887713	0.3469
							0.470362	0.471311
							0.761604	0.432299
							0.65248	0.476653
							0.565127	0.363195
							0.879238	0.487555
							1.02861	0.486909
							1.16758	0.935099
							0.848395	0.711707
							1.70636	0.681853
							1.67228	0.740927
							1.82439	0.53606
							1.95186	0.880658
							1.6726	0.936934
							1.80649	0.695843
							2.00782	0.664878
							2.04269	0.569259
							1.91092	0.669517
							1.66688	0.519542
							1.67307	0.630348
							1.78476	0.763171
							2.40523	0.717331
							1.56012	0.700402
							2.06606	0.451699
							2.04867	0.36197
							1.58709	0.674465
							1.80622	0.591113
							1.79031	0.402817
							1.81577	0.389528
							2.01408	0.424639
							1.35763	0.720525
							2.32009	0.593832
							1.61234	0.484952
							1.4427	0.848508
							1.6849	0.443338
							1.66081	0.454304
							1.65714	0.525856
							1.51469	0.524905
							1.19461	0.482368
							1.25205	0.548921
							0.970312	0.469352
							1.1622	0.505104
							0.792352	0.376954
							1.30202	0.456556
							1.51081	0.545852
							1.41765	0.601109
							0.916431	0.514041
							1.07848	0.847477
							1.02947	0.798715
							1.01364	0.685945
							1.04116	0.569539
							0.996254	0.695805
							1.15797	0.666494
							1.13624	0.523974
							0.744849	0.6635
							0.845498	0.716348
							1.06379	0.622274
							0.941704	0.468271
							0.958205	0.500937
							1.22066	0.687548
							1.01773	0.958045
							0.906935	0.557979
							1.23846	0.835155
							1.19283	0.6843
							1.40094	0.695446
							1.05896	0.806955
							1.13168	0.86158
							1.40544	0.700387
							1.08932	0.456409
							1.26533	0.392528
							1.59495	0.537578
							1.41849	0.37489
							2.00998	0.416499
							1.76249	0.543624
							1.32092	0.365728
							1.35718	0.55873
							1.42046	0.602043
							1.51695	0.519595
							1.64896	0.678953
							1.50366	0.616028
							1.23806	0.467267
							1.52675	0.688819
							1.53797	0.430817
							1.22664	0.279046
							1.06675	0.402397
							1.41315	0.389745
							1.20298	0.495409
							1.50995	0.519677
							1.42873	0.416394
							1.34546	0.496095
							1.55625	0.509539
							1.33387	0.424275
							1.20504	0.489173
							1.33235	0.775154
							1.3642	0.628859
							1.35264	0.537404
							0.293236	0.871765
							0.626019	0.729913
							0.448676	0.389981
							0.548882	0.72852
							0.502098	0.407228
							0.424791	0.452574
							0.551247	0.446722
							1.14008	0.345387
							1.06186	0.794525
							1.25676	0.793175
							0.904929	0.951181
							1.23543	0.540888
							0.990873	0.717419
							1.07565	0.594245
							1.43339	0.67382
							1.27107	0.741149
							1.13035	0.493899
							1.49428	0.732287
							1.11488	0.615063
							0.880815	0.962801
							0.984898	0.783117
							1.28872	0.745002
							1.09712	0.565796
							0.913335	0.601716
							1.29168	0.710048
							1.16403	0.402098
							1.17688	0.65822
							1.36112	0.65979
							1.03686	0.715272
							0.825035	0.745124
							1.31544	0.694694
							0.964014	0.858972
							1.12651	0.49017
							1.13145	0.383625
							1.14397	0.683834
							1.42171	0.674349
							0.500506	0.872357
							0.977254	1.00003
							0.882506	0.822828
							0.676348	0.738545
							0.814183	0.825598
							0.756992	0.728609
							1.15215	0.43438
							0.846237	0.884979
							0.910248	0.724764
							0.48024	0.621905
							0.725605	0.500122
							0.546704	0.544798
							0.964821	0.829322
							0.626728	0.664053
							0.941579	0.880804
							0.877493	0.745834
							0.73547	0.578827
							1.00332	0.701764
							0.859739	0.600455
							1.13026	0.620242
							0.827421	0.514846
							0.564354	0.650944
							1.02898	0.532114
							1.03308	0.603344
							0.663946	0.608723
							0.817505	0.550412
							0.891899	0.466294
							0.998127	0.540313
							1.03914	0.547622
							0.763252	0.943972
							0.906032	0.482063
							0.952438	0.790185
							0.722896	0.647423
							0.759164	0.772722
							1.11609	0.682277
							0.677331	0.503646
							0.842523	0.567723
							1.30148	0.420821
							0.62134	0.496085
							0.960588	0.699228
							1.11944	0.541321
							0.918153	0.512965
							0.996665	0.701327
							1.30007	0.563412
							1.2197	0.495813
							1.43271	0.560154
							1.30765	0.597371
							1.22367	0.509672
							0.929563	0.406931
							1.11611	0.443946
							1.32166	0.652147
							1.01797	0.571763
							1.08911	0.468653
							1.20481	0.394573
							1.19123	0.643504
							1.11291	0.388771
							0.826796	0.472636
							1.38715	0.436623
							0.834904	0.740969
							1.12782	0.395599
							1.64983	0.720294
							0.883138	0.576979
							1.25457	0.377128
							1.38507	0.540395
							1.01466	0.370673
							1.07999	0.315013
							0.997607	0.409358
							1.01451	0.514138
							0.955022	0.457291
							0.920473	0.759317
							1.27168	0.482362
							1.00318	0.630636
							1.21313	0.682459
							1.0939
							0.798853
							1.43703
							1.08185
							0.98354
							0.834914
							1.00085
							0.988289
							1.29931
							1.04161
							0.857314
							0.773425
							1.04219
							0.885609
							1.08647
							1.24795
							0.685548
							1.03089
							0.941632
							0.975232
							0.977882
							0.920403
							0.822702
							0.835294
							0.784027
							1.50118
							1.58767
							1.50345
							1.77079
							1.71983
							1.15455
							1.51203
							1.41338
							1.16498
							1.10988
							1.49779
							1.52251
							1.36695
							0.852125
							1.17233
							1.6921
							1.50867
							1.05373
							1.15307
							0.946968
							1.16866
							1.20518
							0.953104
							1.35318
							0.989022
							1.05285
							1.40884
							1.78726
							1.24469
							0.513431
							0.588436
							0.442842
							0.644692
							0.500604
							0.5416
							0.397126
							0.521069
							0.469575
							0.377624
							0.520937
							0.591358
							0.645578
							0.475081
							0.612825
							0.782098
							0.498426
							0.697012
							0.414596
							0.56861
							0.749355
							0.512378
							0.709113
							0.648968
							0.557518
							0.567915
							0.840576
							0.528546
							0.45856
							0.973787
							0.622354
							0.486275
							0.644022
							0.511917
							0.523447
							0.523419
							0.402566
							0.680517
							0.444554
							0.627677
							0.795037
							0.454926
							0.570458
							0.405222
							0.543041
							0.30862
							0.77248
							1.51186
							1.35092
							1.4185
							1.64113
							0.919557
							1.55669
							1.39512
							0.955285
							1.09186
							1.57914
							1.36979
							1.05929
							1.59519
							1.47818
							1.13811
							1.47566
							1.11938
							1.20178
							1.32264
							1.58623
							1.15384
							1.47391
							1.29085
							1.66098
							1.03389
							1.22081
							1.61413
							1.39716
							1.3912
							0.332434
							0.401997
							0.503839
							0.330353
							0.542338
							0.368345
							0.381818
							0.513596
							0.466102
							0.447418
							0.323801
							0.323651
							0.282044
							0.382228
							0.307922
							0.40315
							0.362544
							0.369989
							0.408404
							0.338507
							0.346775
							0.345104
							0.343759
							0.351867
							0.380891
							0.299087
							0.348812
							0.392416
							0.375965
							0.312602
							0.361049
							0.328815
							0.803976
							0.742385
							0.7569
							1.1735
							0.588794
							1.04117
							0.897139
							0.524342
							0.754101
							0.934946
							0.703012
							0.637809
							1.03295
							0.744878
							0.910111
							0.617209
							0.844413
							0.698435
							0.734416
							0.805816
							0.672753
							0.777151
							0.882445
							0.827512
							0.728836
							0.966438
							0.828085
							0.598056
							0.848176
							0.601495
							0.666784
							0.651767
							0.477868
							0.59065
							0.641714
							0.684657
							0.587564
							0.656143
							0.753702
							0.556019
							0.613381
							0.56669
							0.834924
							0.916684
							0.923354
							0.727594
							0.651336
							0.737412
							0.516235
							0.57077
							0.52843
							0.755092
							0.830838
							1.15219
							1.18521
							1.04901
							1.0895
							0.981871
							1.14875
							1.16194
							0.85421
							1.23436
							0.866204
							0.935985
							0.825388
							1.04225
							0.676172
							1.07364
							0.6461
							0.967215
							0.754827
							1.16382
							0.942204
							1.29874
							0.774414
							1.32785
							0.886299
							1.04131
							0.9137
							1.25549
							0.985013
							1.06366
							0.976359
							1.06742
							1.40603
							1.20102
							1.09227
							1.11476
							1.22311
							1.11375
							1.20753
							0.963461
							1.1346
							1.5305
							1.20758
							0.768036
							1.07385
							0.642829
							1.19955
							0.760173
							1.00036
							1.34155
							1.05429
							1.02196
							1.25642
							1.09737
							0.735143
							0.951761
							0.889742
							1.10278
							0.854652
							1.43967
							0.956623
							1.11996
							1.06273
							1.2054
							0.933677
							1.0482
							1.3777
							1.09136
							1.12265
							1.35492
							1.10108
							0.993109
							1.27694
							1.31595
							1.46653
							1.07487
							1.01308
							1.06293
							1.72107
							1.3206
							1.34571
							1.56562
							1.26118
							1.37878
							1.05769
							1.28136
							1.53693
							1.55657
							1.33937
							1.00724
							1.43608
							1.2635
							1.04527
							1.0104
							0.789571
							0.749107
							0.752763
							0.923281
							1.10102
							0.89606
							1.40285
							0.950345
							1.08852
							0.879468
							1.11632
							0.944954
							1.09407
							1.04798
							1.05417
							1.10015
							1.24896
							0.864129
							1.09736
							1.27601
							0.947321
							0.778308
							0.97104
							1.15398
							0.899273
							1.52119
							1.26303
							0.838589
							1.59391
							1.28444
							1.56981
							1.06404
							1.45003
							1.41006
							1.46203
							1.02011
							1.29958
							1.59515
							1.51992
							1.36873
							1.31649
							1.2915
							1.47225
							1.69189
							1.42786
							1.34531
							1.40928
							1.38942
							1.22965
							1.01477
							1.27142
							1.05805
							1.00196
							1.01197
							1.24169
							1.17002
							1.20229
							0.895199
							1.08775
							1.56034
							0.88868
							1.29761
							1.04627
							1.08927
							1.35885
							1.43762
							1.2411
							1.53125
							0.920818
							1.25664
							0.729575
							1.01136
							0.838841
							0.864761
							0.996765
							1.33398
							1.21236
							1.30133
							1.23384
							1.1636
							1.18146
							0.606015
							0.716463
							0.751236
							0.598221
							0.689055
							1.04055
							0.69033
							0.700601
							0.572566
							0.652757
							0.648169
							0.60176
							0.58859
							0.857559
							0.852699
							0.707265
							0.852994
							0.574537
							1.09024
							1.0691
							0.74519
							1.40763
							1.44557
							1.6285
							1.20186
							1.60207
							1.34674
							0.904702
							1.23237
							1.81115
							1.53889
							1.04384
							0.886444
							1.69969
							1.20499
							0.925935
							0.919177
							1.11758
							1.22126
							0.778816
							0.916926
							0.990314
							0.849527
							1.17525
							1.55473
							1.09593
							1.05937
							1.07504
							0.829554
							1.27594
							0.965947
							0.961329
							0.910438
							1.07187
							1.3565
							1.13818
							0.973518
							0.994564
							0.884214
							0.967984
							0.87998
							0.820046
							0.796554
							0.872954
							0.87021
							0.981936
							0.8322
							0.713148
							1.00724
							0.744925
							0.807135
							0.809801
							0.730188
							1.13802
							1.09668
							0.825413
							1.1706
							1.52741
							1.42727
							1.2942
							1.28356
							1.39147
							1.47174
							1.22493
							0.909634
							0.897362
							1.25016
							0.955748
							1.13782
							1.13135
							1.34564
							1.13585
							0.917501
							1.18665
							1.25365
							1.29344
							1.23397
							1.04333
							1.02327
							1.35484
							1.08317
							1.17201
							1.19722
							1.17123
							1.06717
							0.582246
							0.699927
							0.562875
							0.640736
							0.815585
							0.586343
							1.07857
							0.558244
							0.577035
							0.94907
							1.15722
							0.840076
							1.01739
							0.6508
							0.63294
							0.851109
							0.67539
							0.714052
							0.968054
							1.01212
							0.965092
							1.00055
							0.8634
							0.843985
							1.10898
							0.721414
							0.805345
							0.834953
							0.956751
							0.576439
							0.366139
							0.617238
							0.394037
							0.495076
							0.40371
							0.478865
							0.69117
							0.597497
							0.420445
							0.623979
							0.49692
							0.568757
							0.490544
							0.541227
							0.492224
							0.811887
							0.793249
							0.390789
							0.879515
							0.668736
							0.652631
							0.776445
							0.477086
							0.577714
							0.634973
							0.632392
							0.525168
							0.637155
							0.544816
							0.737043
							0.576962
							0.684101
							0.672919
							0.736501
							0.859426
							0.495527
							0.555442
							1.37719
							1.4666
							1.5451
							1.26866
							1.42365
							1.32436
							1.47383
							1.81563
							1.19071
							1.3367
							1.64141
							1.06678
							1.42397
							1.10513
							1.21612
							1.49753
							1.40025
							1.31839
							1.14285
							1.59004
							1.28917
							1.24606
							1.09654
							1.31261
							1.20656
							1.52232
							1.16093
							1.42452
							1.08135
							0.64875
							0.729829
							0.825305
							0.629939
							0.455312
							0.27171
							0.574393
							0.600598
							0.726649
							0.772205
							0.548758
							0.584056
							0.643166
							0.852727
							0.74352
							0.807779
							0.61046
							1.66721
							2.13519
							2.57145
							2.08794
							2.29387
							2.10262
							2.32275
							2.27041
							1.90733
							1.51995
							2.17253
							1.7656
							2.12324
							2.01979
							1.74164
							2.1541
							2.24783
							1.82445
							1.99232
							2.01426
							1.93215
							2.03099
							2.33438
							1.85457
							1.99012
							1.98264
							2.48269
							1.83505
							2.07995
							1.53005
							1.74295
							1.70193
							1.44337
							2.01725
							1.6822
							1.60955
							1.7676
							1.52056
							1.48471
							1.70505
							1.56698
							1.42727
							1.72379
							1.73724
							1.37698
							1.26178
							1.59211
							1.37245
							1.4139
							1.45537
							1.37494
							1.71942
							1.62479
							1.44255
							1.57891
							1.63189
							1.69828
							1.71718
							0.617196
							0.539386
							0.517029
							0.530557
							0.457487
							0.45493
							0.342039
							0.660108
							0.503735
							0.438999
							0.50582
							0.37336
							0.48063
							0.436385
							0.468018
							0.479412
							0.472821
							0.399866
							0.843913
							0.741888
							1.31589
							0.971307
							0.732597
							1.06707
							0.724197
							0.979172
							0.848357
							0.650653
							0.596624
							0.457842
							0.756099
							0.847784
							0.97471
							1.23179
							1.15702
							1.02653
							0.8563
							0.874106
							1.20825
							1.07605
							0.838814
							0.837476
							0.800954
							0.891075
							0.949317
							0.948294
							0.859635
							0.963911
							1.19082
							1.00777
							1.19029
							1.16681
							0.950578
							1.03394
							1.13381
							0.914956
							0.764997
							0.78607
							0.876472
							0.322529
							0.381708
							0.346119
							0.429915
							0.258721
							0.326169
							0.327113
							0.252648
							0.297496
							0.269687
							0.308672
							0.214716
							0.257973
							0.904232
							0.893878
							0.908893
							0.894749
							0.734273
							1.01915
							0.719722
							0.833986
							0.766157
							0.939066
							0.733116
							0.895362
							0.875531
							0.912756
							0.750918
							0.521916
							0.689394
							0.803384
							0.723345
							0.507147
							0.712917
							0.926099
							0.739443
							0.598711
							0.445157
							0.746142
							0.956333
							0.53356
							0.703253
							0.610505
							1.07534
							1.01022
							0.875669
							1.08386
							0.944948
							0.697321
							0.894878
							0.712975
							0.769433
							0.909696
							0.953113
							1.02188
							0.749319
							1.05378
							1.23595
							0.757693
							0.877145
							1.01701
							1.1119
							0.974492
							0.740551
							1.21234
							0.558043
							0.539349
							0.849353
							0.654146
							0.968706
							0.90397
							0.721708
							0.639926
							0.680765
							0.637955
							0.644438
							0.990204
							0.676408
							0.604553
							0.739203
							0.644405
							0.944208
							0.96976
							0.659186
							0.707445
							0.690547
							0.506456
							0.836605
							0.635796
							0.653341
							1.06265
							1.03225
							0.935778
							0.631363
							0.699754
[truncated: 15,657 more rows]

## Sheet: Figure 3
3B: sPreCT Frequencies, Normalized to "before" synaptic values					3C: sPreCT Frequencies, Normalized to "before" synaptic values					3E: Estimated Likelihood of ePreCT Detection to Stimulation, Ryanodine					3E: Estimated Likelihood of ePreCT Detection to Stimulation, Control					3F: Estimated Likelihood of ePreCT Detection to Stimulation, Ryanodine					3F: Estimated Likelihood of ePreCT Detection to Stimulation, Control					3G: Baseline Fluorescence, normalized synaptic values			3G: Baseline Fluorescence, normalizd coverslip values					3H: Noise of Baseline Fluorescence				3I: Standard Deviation			3K: Spontaneous Glutamate Event Frequency
Before (Synapses)	After Ryanodine (Synapses)	Before (coverslips)	After Ryanodine (Coverslips)		Before (Synapses)	After Ryanodine (Synapses)	Before (coverslips)	After Ryanodine (Coverslips)		Before (synapses)	After Ryanodine (synapses)	Before (coverslips)	After Ryanodine (coverslips)		Before (synapses)	After Control (synapses)	Before (coverslips)	After Control (coverslips)		Before (synapses)	After Ryanodine (synapses)	Before (coverslips)	After Ryanodine (coverslips)		Before (synapses)	After Ryanodine (synapses)	Before (coverslips)	After Ryanodine (coverslips)		Control Group, Normalized to "before" coverslip	Ryanodine Tx, Normalized to "before" coverslip		Before	Control Group, Normalized to "before" coverslip	Before	Ryanodine Tx, Normalized to "before" coverslip		Bin Center	ryanodine before	ryanodine after		ryanodine before	ryanodine after		Spontaneous Glutamate Frequencies, synapses		Spontaneous Glutamate Frequencies, synapses
		1	0		0.0891347	0.296712	0.080055			1	1	0.986453	0.977422		1	0.62069	0.764618	0.511244		0.155859	0.147152	0.113304	0.106325		0.203238	0.369689	0.100157	0.111168		0.963624	0.917868		1	0.974885	1	0.95015		-0.18	1.90393e-06	1.90393e-06		0.00951588	0.00979905		Control Bef	Control Aft	Control Bef	Control Aft
1	0	1	0		0.076504	0.113523	0.0466746			1	1	0.576584	0.55012		1	0.551724	0.460129	0.044181		0.168916	0.149133	0.0578403	0.0555422		0.2124	0.359876	0.100941	0.0682386		0.953543	0.956346		1	0.901823	1	0.989285		-0.16	2.09432e-05	2.09432e-05		0.00972618	0.0100281		0.119234	0.0427828	0.0942128	0.0691079
1	0	1	1.03824		0.0745263	0.139119	0.136678	0.205117		1	1	0.858374	0.543719		1	1	0.756829	0.549485		0.147862	0.149696	0.0982137	0.0803693		0.208235	0.334239	0.0774862	0.0722607		0.955385	0.864674		1	0.973338	1	0.968074		-0.14	3.42707e-05	3.42707e-05		0.0120979	0.0107566		0.100111	0.074758	0.25092	0.103713
1	0	1	0.674049		0.0424016	0.15507	0.111903	0.117715		1	1	0.702399	0.249625		1	0.586207	0.923511	0.460188		0.188598	0.193035	0.0722507	0.0597626		0.185226	0.364509	0.0935806	0.0804148		0.914833	0.84599		1	0.973377	1	0.971548		-0.12	4.95021e-05	4.95021e-05		0.0130592	0.0184704		0.0752521	0.115443	0.098231	0.103856
1	0	1	0.927221		0.0509477	0.130578	0.140371	0.0398982		1	1	0.432703	0.502781		1	0.586207	0.970443	0.93202		0.173796	0.162282	0.0583106	0.0598667		0.244064	0.0505873	0.102109	0.0901742		0.966932	0.947584		1	0.995572	1	0.941048		-0.1	9.20231e-05	9.20231e-05		0.00759202	0.00934474		0.0847031	0.0391406	0.356102	0.197557
1	0	1	0		0.0496837	0.164753	0.0688631			1	0.965517	0.847126	0.495977		1	1	0.522989	0.208333		0.207466	0.163993	0.0957932	0.0681585		0.254985	0.355317	0.0861366	0.0841677		0.947797	0.944571		1	0.981775	1	0.948737		-0.08	0.000181508	0.000181508		0.0105487	0.00943039		0.0929228	0.0468708	0.163914	0.113967
1	0.778683	1	0		0.268831	0.138558	0.191559			1	1	0.874239	0.537525		1	0.62069				0.175332	0.160528	0.0949137	0.0862253		0.206319	0.341418				1.03713	0.904771				1	0.970843		-0.06	0.000640354	0.000640354		0.010798	0.00956619		0.105597	0.098458
1	0.874967				0.0915204	0.129359				1	1				1	0.655172				0.240083	0.172387				0.248244	0.355921				0.982663	0.96167							-0.04	0.00519899	0.00519899					0.0945294	0.0846508
1	0.699974				0.212343	0.134377				1	1				0.965517	0.517241				0.175226	0.183904				0.260689	0.292181				0.973871	0.930447							-0.02	0.169719	0.169719					0.0648998	0.0655086
1	0.648124				0.145027	0.154367				1	1				0.965517	0.551724				0.184402	0.157542				0.281337	0.340663				0.945551	0.929202							0	0.656121	0.656121					0.117445	0.0809498
1	0.583311				0.106129	0.142696				1	1				0.965517	0.793103				0.152993	0.176093				0.236307	0.315673				1.0078	0.916854							0.02	0.159642	0.159642					0.1185	0.0812736
1	0.729139				0.137129	0.036873				1	1				1	0.551724				0.183992	0.164827				0.243778	0.333508				1.00251	0.903617							0.04	0.00550933	0.00550933					0.1604	0.0558284
1	0				0.0952021	0.107768				1	1				0.931034	0.517241				0.176274	0.149344				0.252059	0.052535				1.01198	0.932462							0.06	0.00127055	0.00127055					0.135985	0.0753388
1	0.742396				0.144849	0.122263				1	1				1	0.655172				0.178994	0.202738				0.267221	0.298061				0.965645	0.934002							0.08	0.000571813	0.000571813					0.094595	0.124019
1	0.63634				0.0844696	0.108545				1	1				1	1				0.1784	0.175425				0.244222	0.297194				0.975789	0.9305							0.1	0.000317321	0.000317321					0.0643519	0.107997
1	0.530283				0.108976	0.142133				1	1				1	0.655172				0.204293	0.174842				0.220693	0.335286				0.931592	0.954166							0.12	0.000192931	0.000192931					0.0577246	0.042573
1	0.448701				0.10277	0.104714				1	1				0.896552	0.517241				0.146861	0.178081				0.236959	0.293819				1.00685	0.910365							0.14	0.000142794	0.000142794					0.0824439	0.0886344
1	0.518499				0.107275	0.125629				0.965517	1				0.758621	0.448276				0.18374	0.177596				0.218759	0.31303				0.976898	0.952414							0.16	9.45617e-05	9.45617e-05					0.0759207	0.0703294
1	0				0.137744	0.133797				1	1				0.862069	0.551724				0.203297	0.152542				0.224345	0.254197				0.974604	0.908887							0.18	5.20407e-05	5.20407e-05					0.0733427	0.0648717
1	0				0.0962705	0.095098				1	0.931034				0.793103	0.551724				0.199149	0.159644				0.226498	0.239661				0.96724	0.941843							0.2	4.37903e-05	4.37903e-05					0.126828	0.0695904
1	0.63634				0.100125	0.116658				1	1				0.931034	0.517241				0.178363	0.178777				0.20844	0.194492				0.982675	0.954017							0.22	3.10975e-05	3.10975e-05					0.0634053	0.0647594
1	0.777748				0.0922975	0.0830622				1	1				1	1				0.172917	0.157096				0.183506	0.22864				0.992055	0.929104							0.24	3.10975e-05	3.10975e-05					0.0964446	0.0629463
1	2.91656				0.0611848	0.0937455				1	1				0.275862	0.103448				0.196682	0.168952				0.198692	0.233298				0.90282	0.956131							0.26	1.90393e-05	1.90393e-05					0.0644127	0.0689186
1	0				0.0743688	0.215665				1	1				0.827586	0.413793				0.178229	0.169036				0.213139	0.208627				0.980314	0.94776							0.28	9.51963e-06	9.51963e-06					0.102373	0.0547265
1	0				0.0798852	0.182763				1	1				0.689655	0.344828				0.168034	0.1413				0.200358	0.222589				0.97528	0.944985							0.3	5.71178e-06	5.71178e-06					0.0664269	0.0405309
1	0				0.0990733	0.194261				1	1				0.172414	0.206897				0.188425	0.190202				0.202248	0.215099				0.960644	0.95556							0.32	3.17321e-06	3.17321e-06					0.138071	0.0621648
1	0				0.0651706	0.18081				1	1				0.448276	0.206897				0.185239	0.19565				0.198276	0.199692				0.986593	0.949487							0.34	1.90393e-06	1.90393e-06					0.13387	0.0678259
1	0				0.0687684	0.172102				1	1				0.517241	0.275862				0.194983	0.154129				0.206862	0.195003				0.943038	0.969939							0.36	1.26928e-06	1.26928e-06					0.134255	0.0469307
1	0				0.0501446	0.192485				1	1				1	0.482759				0.171251	0.170844				0.18906	0.211994				0.93232	0.950272														0.12394	0.111348
1	0				0.0996172	0.121894				1	0.931034				0.275862	0.137931				0.152282	0.172202				0.226066	0.203955				1.00457	0.965934														0.270131	0.0694333
1	0				0.139791	0.0894882				1	1				0.448276	0.310345				0.182104	0.178458				0.195832	0.199491				0.988429	0.971413														0.0531533	0.0493203
1	0				0.102955	0.099884				1	1				0.517241	0.310345				0.202845	0.187908				0.184297	0.233093				0.995079	0.901941														0.113926	0.0645252
1	0				0.0887014	0.0884795				1	1				0.517241	0.448276				0.202607	0.222424				0.210001	0.215088				1.01115	0.931236														0.161717	0.0543769
1	0				0.0770336	0.107286				1	1				1	1				0.23784	0.202857				0.212772	0.208226				0.993889	0.951624														0.127783	0.0736835
1	0				0.0870248	0.116314				1	1				0.206897	0.344828				0.223256	0.214331				0.206392	0.210985				1.00973	0.944622														0.0781224	0.0291609
1	0				0.110777	0.0907828				1	1				1	0.551724				0.233988	0.198537				0.185664	0.211575				0.975255	0.932371														0.089533	0.0676943
1	0				0.065593	0.108668				1	0.931034				0.137931	0.0344828				0.237455	0.257523				0.196422	0.249521				0.988502	0.971626														0.082941	0.0495283
1	0				0.0530018	0.126505				1	1				0.965517	0.655172				0.201185	0.258598				0.206892	0.220807				0.955698	0.938073														0.11838	0.0758846
1	0				0.0758906	0.0989691				1	1				0.586207	0.310345				0.207678	0.215301				0.222325	0.244012				0.962609	0.954331														0.0562319	0.0620414
1	0				0.210104	0.0957231				1	1				0.310345	0.206897				0.197123	0.209222				0.193732	0.267682				0.94741	0.948511														0.217852	0.0680126
1	0				0.139861	0.104868				1	1				1	0.586207				0.206266	0.230086				0.204184	0.229963				0.973984	0.953855														0.180012	0.0672464
1	0				0.153957	0.148687				1	1				1	0.551724				0.201026	0.246344				0.192552	0.272439				0.955965	0.96148														0.0754085	0.14074
1	0				0.109796	0.172189				1	1				1	1				0.161416	0.229235				0.20451	0.293296				0.990631	0.940608														0.0880671	0.0835801
1	0				0.121022	0.156566				1	1				0.551724	0.137931				0.198306	0.208254				0.210726	0.254149				0.986536	0.939878														0.0721867	0.132573
1	0				0.162992	0.145682				1	1				0.586207	0.310345				0.209183	0.222667				0.165195	0.256272				0.990379	0.93624														0.0910344	0.13928
1	0				0.0888826	0.145697				1	1				0.0689655	0.137931				0.187977	0.23735				0.174903	0.263833				0.996917	0.971617														0.118458	0.0893319
1	0				0.106563	0.147604				1	1				0.172414	0				0.178698	0.250516				0.177044	0.286748				0.740942	0.943675														0.0600858	0.17859
1	0				0.165008	0.111638				0.965517	1				0.206897	0				0.211182	0.217169				0.175059	0.28678				0.836025	0.942283														0.101052	0.165751
1	0				0.108866	0.115495				1	1				0.0689655	0				0.200851	0.253639				0.18216	0.24635				0.829274	0.966789														0.0907531	0.124298
1	0				0.138546	0.120816				1	1				0.206897	0.0344828				0.183647	0.227226				0.171919	0.268951				0.785185	0.962713														0.101149	0.168201
1	0				0.103935	0.10544				0.827586	0.862069				0.137931	0				0.167806	0.264303				0.1645	0.284146				0.849612	0.946903														0.089836	0.227103
1	0				0.130186	0.102875				0.965517	1				0.275862	0.0344828				0.224667	0.240102				0.159576	0.259168				0.896173	0.958381														0.0564968	0.138829
1	0				0.110905	0.11415				0.931034	0.931034				0.310345	0.0344828				0.211764	0.203527				0.157394	0.246482				0.82778	0.967732														0.055798	0.0869878
1	0				0.0767002	0.135818				0.758621	0.793103				1	0.172414				0.220643	0.250511				0.172407	0.264527				0.972584	0.977357														0.0714358	0.138316
1	0				0.0793609	0.152357				1	1				1	0.172414				0.21013	0.286518				0.179761	0.23611				0.930226	0.978785														0.0877829	0.166507
1	0				0.124608	0.137848				1	1				0.137931	0				0.253129	0.17857				0.144	0.239571				0.852562	0.970351														0.0679106	0.129019
1	0				0.106501	0.10193				1	1				0.172414	0.0344828				0.205098	0.244481				0.164654	0.24214				0.874288	0.944182														0.0842105	0.16309
					0.0711842	0.0980649				1	1				0.0344828	0				0.214429	0.237399				0.143483	0.240404				0.956088	0.954003														0.0992094	0.130244
					0.0767242	0.101156				1	1				1	0				0.176927	0.177915				0.261167	0.259637				0.922007	0.956357														0.102737	0.162484
					0.0552942	0.0949655				1	1				0.172414	0				0.205931	0.169757				0.279295	0.258477				0.93839	0.964017														0.079622	0.0598338
					0.0999491	0.120086				0.896552	0.896552				0.310345	0				0.206632	0.167089				0.252238	0.216902				0.88583	0.973439														0.120261	0.168754
					0.0873843	0.0587254				1	0.931034				1	0.0344828				0.218651	0.175948				0.273484	0.247593				0.862706	0.959974														0.143963	0.13543
					0.0639623	0.0561049				1	0.965517				0	0.0344828				0.238439	0.215885				0.349787	0.258889				0.870581	0.986366														0.0682393	0.102343
					0.0828446	0.0853164				0.931034	0.862069				0.172414	0				0.206711	0.187167				0.307758	0.163758				0.927166	0.96769														0.100537	0.102033
					0.0862568	0.0992819				1	0.931034				0.37931	0.0344828				0.244387	0.235437				0.2985	0.128977				0.888424	0.963988														0.112407	0.10253
					0.0678198	0.117221				1	0.965517				1	0.172414				0.251539	0.190844				0.30109	0.10774				0.924514	0.9645														0.136027	0.0821473
					0.0621546	0.116187				1	1				1	0.172414				0.199496	0.216589				0.324603	0.108761				0.952652	0.941758														0.0550653	0.0754569
					0.0723398	0.0989146				1	1				0.896552	0.137931				0.19447	0.196028				0.311776	0.16236				0.905465	0.965378														0.0755925	0.121181
					0.059735	0.0881796				1	1				0.448276	0				0.194609	0.207489				0.297846	0.106813				0.933365	0.943121														0.0981982	0.113441
					0.0731612	0.103982				0.931034	0.965517				0	0				0.238826	0.209203				0.296629	0.149349				0.895752	0.945056														0.0562011	0.0919008
					0.0726002	0.111235				0.758621	0.931034				0.448276	0				0.207404	0.224786				0.310475	0.135184				0.953136	0.98794														0.0898183	0.111097
					0.238477	0.101857				1	1				0.137931	0				0.208535	0.189421				0.287751	0.126602				0.984267	0.971086														0.0771763	0.127486
					0.103906	0.124276				1	0.896552				0.482759	0				0.21181	0.215691				0.304849	0.0376288				0.885796	0.966476														0.0970424	0.13109
					0.173995	0.0826335				1	1				1	0				0.244435	0.20274				0.25419	0.114409				0.945889	0.973256														0.071679	0.116014
					0.124365	0.0856534				1	1				0.517241	0				0.215337	0.235157				0.298583	0.117897				0.927219	0.956472														0.097735	0.128153
					0.24122	0.0795182				1	1				0.0344828	0				0.200881	0.192695				0.259399	0.103638				0.977752	0.966675														0.138326	0.105092
					0.136875	0.0643608				1	0.931034				1	0.172414				0.216122	0.217576				0.267698	0.116104				0.969939	0.958006														0.100941	0.0941586
					0.120229	0.0868538				1	0.931034				1	0.172414				0.220241	0.22176				0.232989	0.139954				0.956755	0.974636														0.129695	0.07664
					0.168385	0.0776528				0.965517	0.896552				1	0.482759				0.198392	0.223086				0.264822	0.122347				0.953704	0.986314														0.062895	0.102889
					0.227558	0.0686648				0.965517	0.689655				1	0.551724				0.185723	0.202672				0.290039	0.115119				0.956129	0.988499														0.0877289	0.081333
					0.159228	0.0398982				1	1				1	1				0.214315	0.197388				0.248855	0.174428				0.978955	0.981472														0.136025	0.0870098
					0.151508					1	1				1	0.482759				0.228232	0.200934				0.241083	0.133437				0.933235	0.973823														0.09298	0.087739
					0.196635					1	0.965517				1	0.965517				0.208608	0.255497				0.29555	0.140134				0.970104	0.980844														0.123939	0.0967751
					0.116327					1	1				1	0.482759				0.204482	0.24031				0.258041	0.152079				0.932178	0.941481														0.0800555	0.0848055
					0.112231					0.758621	0.896552				1	1				0.202841	0.216523				0.25568	0.148718				0.981131	0.980021														0.0960177	0.142712
					0.105796					0.793103	0.758621				0.827586	0.413793				0.217185	0.185276				0.253886	0.152206				0.957449	0.994714														0.0608931	0.102326
					0.12394					0.862069	0.931034				1	0.655172				0.213471	0.225226				0.272154	0.164249				0.943478	0.9905														0.123684	0.0822524
					0.0754882					1	1				0.793103	0.37931				0.14274	0.114699				0.119378	0.128846				0.974637	0.984346														0.0793381	0.12333
					0.0968328					0.862069	0.793103				1	0.551724				0.141818	0.138375				0.154476	0.153462				0.927078	0.979828														0.0747361	0.102305
					0.0739954					0.862069	0.827586				0.931034	0.37931				0.187953	0.118087				0.141187	0.0377738				0.983907	0.981328														0.0746123	0.0652019
					0.0944718					0.344828	0.310345				0.206897	0.103448				0.190145	0.145974				0.138746	0.145238				0.998779	0.990878														0.0905907	0.0668853
					0.0774771					0.758621	0.758621				0.758621	0.758621				0.150704	0.143579				0.147802	0.149818				0.941461	0.960244														0.11446	0.0800509
					0.087663					0.517241	0.413793				1	1				0.175578	0.148238				0.152985	0.145406				0.965063	0.996684														0.0995669	0.121626
					0.275234					0.103448	0.344828				1	1				0.202196	0.170351				0.160898	0.11145				0.958099	0.993168														0.105641	0.115301
					0.231353					0.551724	0.517241				1	0.344828				0.231734	0.155288				0.171791	0.137763				0.954758	0.989559														0.144516	0.11619
					0.194889					0.310345	0.310345				0.413793	0.172414				0.200948	0.159982				0.164652	0.178196				0.984092	0.994937														0.064748	0.124853
					0.164268					0.827586	0.758621				1	0.517241				0.199231	0.136725				0.15732	0.14675				0.957102	0.952616														0.0702216	0.114634
					0.207135					0.517241	0.275862				0.655172	0.103448				0.198613	0.158071				0.159988	0.31227				0.964485	0.981246														0.0804755	0.149591
					0.154578					0.689655	0.896552				0.37931	0.0689655				0.186059	0.173375				0.171446	0.306731				0.953018	0.996827														0.102175	0.129629
					0.19201					0.586207	0.758621				0.551724	0.655172				0.19333	0.169253				0.159325	0.306958				0.979281	1.00746														0.056859	0.125902
					0.127525					0.206897	0.344828				1	1				0.182274	0.141943				0.163835	0.337103				0.95929	0.995105														0.0710966	0.084223
					0.152046					0.827586	0.655172				0.655172	0.310345				0.21209	0.142826				0.178307	0.371277				0.952963	0.994188														0.0890373	0.115818
					0.179313					0.413793	0.310345				0.965517	0.586207				0.228122	0.160024				0.141811	0.3922				0.974555	0.985649														0.136907	0.128293
					0.178214					0.62069	0.413793				1	1				0.173094	0.158919				0.193403	0.382814				0.992132	0.981227														0.0814213	0.0917838
					0.19068					0.482759	0.413793				0.862069	0.517241				0.199491	0.167586				0.146315	0.408631				0.974846	0.998954														0.0671865	0.119661
					0.186976					0.310345	0.275862				0.37931	0				0.195883	0.166359				0.128165	0.384574				0.962776	0.994601														0.10082	0.0902947
					0.120049					0.965517	0.827586				0.965517	0.862069				0.218577	0.153575				0.160644	0.375791				0.945359	0.998467														0.0974406	0.147275
					0.0783548					0.965517	0.793103				0.896552	1				0.18586	0.14489				0.164123	0.349389				0.999557	0.983815														0.0767288	0.0941812
					0.068607					0.0344828	0.103448				0.965517	0.275862				0.201509	0.145675				0.157197	0.381216				0.959931	0.991708														0.0706725	0.0734246
					0.0610641					0.689655	0.62069				0.896552	1				0.187912	0.132632				0.150018	0.404678				0.989234	0.991311														0.0833364	0.0616932
					0.0736841					0.62069	0.62069				1	1				0.224731	0.162628				0.123347	0.378619				0.982677	0.994262														0.0976401	0.151183
					0.0590851					0.206897	0.0689655				1	0.482759				0.173132	0.137738				0.139807	0.369083				0.963326	0.99335														0.0621342	0.0917272
					0.066905					0.275862	0.275862				0.724138	0.517241				0.2034	0.160817				0.1409	0.368564				0.964432	0.9913														0.0617063	0.105039
					0.0681342					0.655172	0.37931				0.862069	0.896552				0.153975	0.12891				0.137166	0.387829				0.990273	0.984917														0.0768276	0.109533
					0.0710414					0.413793	0.482759				0.965517	0.275862				0.195916	0.134067				0.122456	0.367907				0.965797	0.983927														0.108746	0.111888
					0.0585136					0.413793	0.482759				0.655172	0.896552				0.163252	0.146943				0.14839	0.366265				0.992731	0.987694														0.0789641	0.147778
					0.137544					0.724138	0.689655				0.827586	0.965517				0.0963506	0.0988116				0.129583	0.329173				0.985875	0.985126														0.0712822	0.0871852
					0.139998					0.586207	0.310345				0.482759	0.206897				0.101748	0.0956257				0.13536	0.335708				0.980522	0.998162														0.0869008	0.12222
					0.147643					0.724138	0.551724				0.344828	0.344828				0.103566	0.100455				0.132955	0.334498				0.999834	0.99028														0.12169	0.0819091
					0.137968					0.724138	0.689655				1	0.482759				0.122626	0.125047				0.172097	0.33136				1.00773	0.989279														0.0916122	0.0871022
					0.107405					0.310345	0.275862				1	0.482759				0.102063	0.129659				0.182717	0.326881				0.971576	1.00146														0.0811688	0.145706
					0.167717					0.517241	0.655172				0.137931	0.310345				0.0945356	0.121915				0.171101	0.344473				1.00314	0.998306														0.0792237	0.0927461
					0.131991					0.0344828	0.206897				0.310345	0.517241				0.0929504	0.0954964				0.169518	0.328056				0.986284	0.97939														0.124647	0.130809
					0.102912					0.275862	0.275862				0.931034	0.275862				0.132506	0.141022				0.199202	0.325631				0.976334	0.986969														0.0662362	0.117095
					0.11693					1	0.758621				0.37931	0.344828				0.133495	0.141619				0.171716	0.317255				0.922979	0.994711														0.0684258	0.0797359
					0.092399					0.896552	0.965517				0.965517	0.448276				0.118082	0.15728				0.197508	0.315568				0.969581	0.98872														0.0940084	0.0831215
					0.124154					0.551724	0.655172				0.137931	0.172414				0.113855	0.129097				0.124987	0.250098				0.975856	1.00203														0.0709078	0.111971
					0.0492855					1	0.37931				0.517241	0.344828				0.13154	0.126355				0.140415	0.239332				0.955983	0.889414														0.103511	0.0788282
					0.0620683					1	0.655172				0.758621	0.655172				0.14456	0.141292				0.171162	0.247847				0.980588	0.94088														0.111514	0.0659155
					0.0799773					1	0.37931				0.448276	0.37931				0.104613	0.123257				0.148679	0.228967				0.986333	0.948436														0.0585226	0.108057
					0.0850355					1	0.689655				0.793103	0.931034				0.117294	0.140693				0.137729	0.0554791				0.984918	0.895265														0.0537379	0.156976
					0.0756247					1	0.482759				0.655172	0.413793				0.137703	0.146925				0.150951	0.253352				0.984697	0.906188														0.11522	0.116152
					0.114125					1	0.344828				0.758621	0.448276				0.136036	0.158018				0.135775	0.213719				0.982698	0.974204														0.0765015	0.134591
					0.0919924					1	0.827586				0.896552	0.62069				0.114894	0.149201				0.158178	0.22508				0.981713	0.939555														0.0625416	0.100249
					0.0945475					1	0.689655				0.241379	0.172414				0.137413	0.124007				0.150848	0.225402				1.00814	0.941952														0.0614018	0.208152
					0.0916549					1	0.689655				0.241379	0.103448				0.138486	0.133061				0.120766	0.0409621				0.986406	1.0456														0.0779502	0.0810489
					0.0481991					0.965517	0.275862				0.655172	0.689655				0.112961	0.164932				0.165423	0.238698				0.960034	1.01731														0.0962528	0.086901
					0.0689197					0.896552	0.655172				0.896552	0.896552				0.109034	0.13253				0.149884	0.258279				0.985933	0.970586														0.100115	0.0665127
					0.05771					1	0.551724				0.37931	0.413793				0.134512	0.138449				0.116952	0.241106				0.978875	0.966019														0.158742	0.0573092
					0.0635336					1	0.965517				0.827586	0.517241				0.134494	0.135252				0.144823	0.243664				0.969804	0.934651														0.126787	0.0713021
					0.0722282					1	0.793103				1	1				0.136265	0.14799				0.140684	0.245669				0.937921	0.950998														0.130141	0.0777213
					0.0578121					1	0.896552				0.896552	0.172414				0.108058	0.125013				0.119371	0.272581				0.977952	0.994726														0.148038	0.100549
					0.0825175					1	1				0.793103	0.931034				0.114314	0.122673				0.125097	0.255869				0.979193	0.983306														0.14329	0.0922016
					0.140371					1	0.793103				0.310345	0.0344828				0.0973997	0.142776				0.136058	0.243606				0.98316	0.941226														0.168499	0.137228
					0.0664514					1	0.758621				0.241379	0.0689655				0.119133	0.116376				0.128253	0.196863				0.990551	0.979764														0.164121	0.113582
					0.0679479					0.965517	0.206897				0.482759	0.689655				0.0763418	0.0616845				0.274017	0.140215				0.986085	0.983694														0.132976	0.0860591
					0.061466					1	0.758621				0.482759	0.482759				0.0970466	0.0686274				0.278599	0.146507				0.983041	0.979927														0.190868	0.132166
					0.0745671					0.965517	0.448276				1	0.517241				0.106087	0.0931965				0.302126	0.129287				0.992246	0.948536														0.144249	0.122236
					0.0570845					1	0.758621				1	1				0.102065	0.0782087				0.294627	0.135119				1.00551	0.966584														0.0859968	0.124207
					0.108157					0.689655	0.517241				0.758621	0.793103				0.083369	0.0882744				0.371767	0.146964				0.983549	0.987359														0.0797951	0.113249
					0.0941873					0.551724	0.310345				1	0.482759				0.102192	0.0999623				0.316883	0.11351				0.988881	0.9701														0.128092	0.122043
					0.0998391					1	0.344828				1	0.482759				0.11765	0.101323				0.349359	0.133185				0.976075	0.974059														0.140536	0.122555
					0.0535363					1	0.724138				0.965517	0.482759				0.0988266	0.109148				0.316952	0.144288				0.947436	0.969832														0.10551	0.129236
					0.0626061					0.965517	0.758621				0.551724	0.482759				0.0934407	0.0989545				0.35999	0.154239				0.987963	0.999901														0.165378	0.082044
					0.0644224					1	0.931034				0.896552	0.862069				0.113735	0.11195				0.304968	0.12175				0.983624	0.993802														0.198817	0.125862
					0.0673949					1	0.758621				1	0.482759				0.10254	0.0812008				0.31205	0.121538				0.983106	0.955336														0.160512	0.10542
					0.0816495					0.62069	0.344828				1	0.551724				0.0859913	0.109254				0.329353	0.128356				0.952213	0.985431														0.0514002	0.132438
					0.0687143					0.827586	0.482759				1	0.482759				0.0861224	0.101673				0.33109	0.133466				0.947332	1.04073														0.107653	0.120359
					0.0526328					1	0.62069				1	0.551724				0.11168	0.0817836				0.309312	0.131685				0.984532	0.962402														0.186322	0.141768
					0.0743037					0.448276	0.344828				1	0.551724				0.0880912	0.113746				0.330885	0.139955				0.933385	0.978548														0.0919001	0.111773
					0.0743938					0.655172	0.206897				0.862069	0.517241				0.0921617	0.114428				0.287849	0.14438				0.915876	0.913773														0.142391	0.158395
					0.11996					0.965517	0.655172				1	0.482759				0.0835535	0.0934853				0.328889	0.132521				0.989821	0.974972														0.108547	0.169171
					0.0613306					1	0.37931				1	0.551724				0.107442	0.0962487				0.33276	0.156883				0.984134	0.948293														0.126143	0.120998
					0.0629685					0.758621	0.310345				1	0.551724				0.12598	0.102757				0.293893	0.103782				0.969651	0.97798														0.0570709	0.115106
					0.0628683					0.931034	0.517241				1	0.551724				0.117952	0.0932366				0.255111	0.0830085				0.934882	0.973174														0.161233	0.0849625
					0.0519471					1	1				0.965517	0.551724				0.0889301	0.0717866				0.287564	0.068487				0.973263	0.993874														0.0768735	0.138633
					0.05042					0.551724	0.137931				1	0.551724				0.0814324	0.0998544				0.3038	0.0694139				0.980657	0.994043														0.0582342	0.201129
					0.0570548					0.448276	0.241379				0.758621	0.482759				0.102923	0.0761626				0.27315	0.0649048				0.878244	0.997169														0.0535587	0.0940724
					0.050941					0.896552	0.689655				1	0.586207				0.105546	0.0631431				0.282972	0.0614319				0.972342	0.965176														0.106147	0.155675
					0.0683083					0.689655	0.448276				1	0.482759				0.130327	0.07815				0.309874	0.0512631				0.985478	0.985901														0.0729752	0.154834
					0.0559146					0.275862	0.206897				1	0.551724				0.0933054	0.0524107				0.27522	0.0545584				1.00225	0.981704														0.0922334	0.117497
					0.0695217					0.241379	0.103448				0.965517	0.482759				0.118769	0.0892749				0.252459	0.0512098				0.961508	0.995278														0.0533434	0.135227
					0.0515238					0.310345	0.310345				1	0.551724				0.122826	0.0726163				0.236877	0.069023				0.983508	0.971918														0.0638237	0.0879935
					0.0737785					1	0.758621				1	0.551724				0.0936778	0.137123				0.265948	0.0747014				0.994266	0.955433														0.111336	0.113753
					0.0550117					0.310345	0.137931				1	0.448276				0.130273	0.110475				0.140399	0.054626				0.995076	0.994702														0.137572	0.140281
					0.264356					0.965517	0.586207				1	0.551724				0.126554	0.108796				0.175368	0.0644424				0.967777	0.991102														0.0649836	0.103841
					0.426315					0.965517	0.689655				1	0.517241				0.144008	0.112667				0.147655	0.057551				0.9741	0.978986														0.0756865	0.108704
					0.228423					0.206897	0.137931				1	0.551724				0.148396	0.138299				0.185149	0.0531931				0.98765	1.00354														0.0614052	0.112733
					0.153351					1	0.344828				1	0.448276				0.182024	0.123157				0.181526	0.131456				0.977547	0.977584														0.0661547	0.128753
					0.0770641					1	0.310345				1	0.551724				0.121326	0.139804				0.175913	0.0997883				0.962916	0.896241														0.0959132	0.0998221
					0.319239					1	0.551724				1	0.551724				0.173168	0.149773				0.18009	0.0853796				0.967163	0.943256														0.0657639	0.151778
					0.268369					1	0.793103				0.931034	0.37931				0.180556	0.137385				0.177044	0.0783121				0.983969	0.92271														0.0995424	0.111818
					0.0692444					1	0.793103				0.103448	0.0344828				0.154731	0.146979				0.203277	0.081033				0.974215	0.959036														0.0447196	0.067663
					0.0998556					1	0.0344828				0.965517	0.413793				0.162214	0.149749				0.187157	0.064861				0.983471	1.05176														0.087864	0.125525
					0.349541					1	0.413793				1	0.551724				0.1771	0.14206				0.184006	0.0821073				0.980347	0.994456														0.0621122	0.0724799
					0.087996					0.655172	0				0.965517	0.482759				0.185359	0.125348				0.17775	0.0952913				0.947798	1.00104														0.102681	0.101529
					0.141023					1	0.482759				1	0.482759				0.180064	0.135117				0.182547	0.102759				0.971543	0.99145														0.0624885	0.116187
					0.162108					0.724138	0.37931				1	0.517241				0.173466	0.0863015				0.16831	0.0886886				0.961543	0.968444														0.112565	0.108034
					0.062189					1	0.413793				0.896552	0.241379				0.173796	0.131363				0.187613	0.0827818				1.09392	0.964788														0.108735	0.102916
					0.199995					1	0.689655				0.965517	0.137931				0.192504	0.139956				0.160758	0.0654256				0.957483	0.991407														0.0678762	0.113032
					0.292421					0.586207	0.103448				0.862069	0.344828				0.189941	0.122234				0.155405	0.0592247				0.972441	0.929615														0.0586753	0.0698292
										0.172414	0.0689655				1	0.517241				0.165061	0.139508				0.185869	0.0619028				0.994262	0.863306														0.0836026	0.0850712
										0.724138	0.241379				0.137931	0.0344828				0.165931	0.127695				0.16782	0.0818225				0.964498	0.989017														0.040789	0.137315
										0.758621	0.0689655				1	0.551724				0.153473	0.140649				0.170624	0.0765567				0.96885	0.991929														0.0762019	0.0651573
										0.965517	0.37931				0.827586	0.413793				0.165638	0.125691				0.162312	0.089435				0.959827	0.990372														0.108866	0.0765516
										0.0344828	0.0344828				0.724138	0.241379				0.180502	0.156328				0.162733	0.0439639				0.949556	0.828373														0.0756586	0.094039
										0.724138	0.344828				0.965517	0.551724				0.188303	0.120721				0.170186	0.073438				0.974202	0.983513														0.110754	0.0900914
										1	0.413793				1	0.551724				0.160769	0.138705				0.16072	0.0466279				0.966077	0.973265														0.123357	0.0712472
										0.793103	0.0689655				1	0.551724				0.150018	0.131632				0.166778	0.0524231				0.976893	0.989353														0.0540043	0.0801465
										0.689655	0.241379				0.862069	0.344828				0.146485	0.125875				0.173418	0.0522847				0.986887	0.978373														0.0719174	0.107709
										0.896552	0				0.827586	0.275862				0.158576	0.106649				0.153559	0.0788292				0.987913	0.909277														0.0687861	0.0685364
										0.689655	0.655172				1	0.413793				0.1578	0.136367				0.15167	0.0440412				0.975033	1.00334														0.0822838	0.070226
										0.758621	0.0344828				0.965517	0.551724				0.156229	0.139013				0.146712	0.07352				0.988434	0.986753														0.0648038	0.117152
										0.689655	0.206897				1	0.448276				0.0938632	0.0968891				0.113408	0.0320216				0.977357	0.9828														0.085269	0.0804212
										0.724138	0.37931				0.413793	0.103448				0.120504	0.097497				0.122424	0.0702515				1.00789	0.925461														0.0754185	0.0975472
										0.827586	0.37931				0.896552	0.482759				0.0932526	0.119149				0.127412	0.0323958				0.95563	1.00554														0.0831263	0.093243
										0.931034	0.172414				0.931034	0.448276				0.131408	0.145507				0.134194	0.0813652				0.977503	0.993733														0.0936415	0.118129
										0.758621	0.172414				1	0.448276				0.141137	0.139209				0.125822	0.0463516				0.982249	0.962719														0.107919	0.14376
										0	0.0344828				1	0.551724				0.147981	0.124685				0.0924151	0.0979525				0.979908	0.854024														0.0815878	0.0924238
										1	0.344828				1	0.551724				0.101464	0.125092				0.131742	0.0409229				0.977379	0.994162														0.103536	0.0795542
										0.724138	0.344828				1	1				0.159467	0.137671				0.144614	0.0677873				0.975897	0.928631														0.0754283	0.0822594
										0.310345	0.310345				1	1				0.118519	0.121662				0.145413	0.0704396				0.991241	0.991909														0.0619223	0.0676805
										0.0344828	0				0.965517	0.896552				0.120516	0.115629				0.165423	0.0838881				0.989485	0.858144														0.104981	0.06047
										0	0				1	1				0.119251	0.146215				0.134156	0.0854493				0.996633	0.876118														0.0664621	0.0810988
										0.137931	0				1	1				0.142131	0.120649				0.124718	0.0720287				0.989549	0.997436														0.0634157	0.112412
										0.965517	0.448276				1	1				0.103984	0.148228				0.128304	0.0695813				0.980845	0.993687														0.0718294	0.116063
										0.931034	0.689655				1	1				0.113376	0.133044				0.14037	0.0826012				0.985642	0.986918														0.137467	0.0849282
										0.965517	0.275862				1	0.965517				0.134942	0.0983391				0.124297	0.153553				1.14926	1.00267														0.0752654	0.0621163
										0.965517	0.172414				1	1				0.162578	0.138993				0.12333	0.113377				0.994053	1.00285														0.062378	0.0843342
										0.931034	0.689655				1	1				0.126849	0.109779				0.136844	0.102653				0.992964	0.99945														0.0620872	0.0952914
										0.310345	0.103448				1	1				0.133285	0.142146				0.153698	0.0956127				0.984582	1.00702														0.0961698	0.0802286
										0.896552	0.0689655				1	1				0.120108	0.118405				0.138933	0.131305				0.982838	0.990092														0.0775529	0.102712
										0.586207	0.0344828				0.965517	0.37931				0.127216	0.12979				0.124323	0.104348				0.991606	1.0209														0.0811899	0.124764
										0.965517	0.0689655				1	1				0.121814	0.139766				0.128329	0.0913051				0.995233	1.00366														0.0651537	0.112186
										0.62069	0.137931				1	1				0.119673	0.144488				0.140022	0.126823				0.985123	0.974174														0.0717139	0.0512866
										0.689655	0.241379				1	1				0.123055	0.125014				0.117632	0.093211				0.983636	0.971438														0.0718945	0.0935248
										0.793103	0.0344828				1	0.965517				0.128531	0.151385				0.129537	0.088949				0.985076	1.00758														0.077866	0.13087
										0.448276	0.103448				1	1				0.104781	0.134152				0.125703	0.0833175				0.99722	0.978785														0.0408143	0.0782195
										0.931034	1				1	1				0.117006	0.130984				0.139449	0.0849926				0.989771	1.00149														0.0870226	0.115137
										0.965517	0.551724				1	1				0.125206	0.154675				0.108573	0.0862175				0.991478	0.937582														0.0945536	0.142272
										0.482759	0.482759				1	1				0.128731	0.129289				0.122523	0.0713739				0.971328	0.947803														0.100563	0.0965922
										0.689655	0.793103				1	1				0.115147	0.10026				0.130865	0.0651155				0.988003	0.938873														0.0963298	0.12005
										0.931034	0.931034				1	1				0.102183	0.0991119				0.0576347	0.0651714				0.985935	0.939908														0.0592739	0.085166
										1	0.965517				1	1				0.105079	0.108497				0.0565345	0.112373				0.991513	0.935451														0.105383	0.131491
										0.724138	0.931034				1	1				0.0789042	0.116096				0.0598237	0.0803368				0.990669	0.920128														0.112577	0.0985932
										0.758621	0.931034				1	1				0.139918	0.126807				0.0712981	0.0762681				1.00029	0.936136														0.100146	0.0873397
										0.344828	0.413793				1	1				0.103923	0.118981				0.0449604	0.0934415				0.999151	0.953859														0.0463465	0.0827155
										0.724138	0.896552				1	1				0.116687	0.121068				0.0738279	0.0838104				0.977326	0.965483														0.211944	0.0810446
										0.275862	0.448276				1	1				0.106249	0.109968				0.07073	0.0677506				0.998037	0.930768														0.10317	0.142067
										0.655172	0.758621				0.586207	0.413793				0.146671	0.125015				0.0878277	0.085086				1.00617	0.953726														0.111499	0.0836577
										0	0.172414				1	1				0.118094	0.132902				0.0676067	0.0439825				1.00078	0.948969														0.145063	0.0985283
										0.482759	0.275862				1	1				0.146433	0.10846				0.0756517	0.0629137				0.998048	0.961689														0.104955	0.124807
										0.62069	0.827586				1	1				0.120884	0.115787				0.0558066	0.0630219				0.999989	0.959226														0.0758174	0.138563
										0.793103	0.344828				1	1				0.120802	0.138665				0.0771492	0.0725728				0.9962	0.963759														0.0757619	0.13308
										0.137931	0.206897				1	1				0.139402	0.108799				0.0652539	0.0776232				0.99555	0.953112														0.126247	0.074426
										0.241379	0.172414				1	1				0.139074	0.11355				0.0732344	0.0681112				1.00184	0.970238														0.10772	0.0794854
										0.137931	0.482759				1	1				0.105131	0.0958948				0.0461417	0.0874081				0.977614	0.958983														0.115989	0.128019
										0.0344828	0.0344828				1	1				0.146687	0.133329				0.0725115	0.0787165				0.992335	0.937569														0.0831821	0.123356
										0.37931	0.413793				1	1				0.131162	0.110402				0.0594116	0.131514				0.995234	0.961303														0.0969061	0.0679981
										0.275862	0.37931				1	1				0.112032	0.0989066				0.0605068	0.0939632				1.00886	0.942865														0.0622605	0.128019
										0.172414	0.724138				0.965517	0.965517				0.110448	0.104031				0.0709058	0.0968955				1.00026	0.954434														0.0811708	0.0642335
										0.0344828	0.0344828				1	0.896552				0.145587	0.119281				0.0763292	0.0948658				0.996748	0.931409														0.0675487	0.115316
										0	0.0689655				1	0.931034				0.115514	0.114456				0.0565251	0.114725				1.00817	0.949127														0.0837286	0.102677
										0	0				1	1				0.119534	0.108507				0.0661321	0.0792308				1.00245	0.78422														0.0557367	0.129148
										0.0344828	0				1	1				0.12511	0.100327				0.0564971	0.0480659				1.00343	0.881342														0.0960292	0.0854574
										1	0.827586				0.965517	0.413793				0.131082	0.104318				0.0613498	0.0802244				0.991507	0.936742														0.111878	0.132101
										0.206897	0.862069				1	1				0.121763	0.103907				0.063074	0.049995				0.98173	0.94992														0.0825858	0.0919917
										0.758621	0.793103				1	0.965517				0.118838	0.10468				0.0494076	0.0600726				0.972932	0.936298														0.0524502	0.10666
										0.310345	0.275862				1	1				0.122791	0.145186				0.0782656	0.0582643				0.985951	0.950831														0.0715184	0.1082
										0.241379	0.586207				1	1				0.150879	0.0968857				0.0602048	0.101427				0.99653	0.980734														0.0489442	0.143738
										0.793103	0.137931				0.310345	0.103448				0.117148	0.150176				0.0919091	0.0825466				1.00161	0.900255														0.0769365	0.100405
										0.482759	0.0689655				1	0.965517				0.130707	0.141475				0.0612591	0.0894283				0.999461	0.941687														0.105694	0.0693874
										1	0.827586				1	1				0.13765	0.146292				0.0775053	0.0803109				0.995191	0.953907														0.0911149	0.0604792
										1	0.586207				1	1				0.146337	0.189013				0.0702495	0.0788151				0.98617	0.909055														0.0980922	0.14664
										0.689655	0.103448				0.965517	0.862069				0.186528	0.177248				0.0859142	0.0885188				1.00601	0.932246														0.0787893	0.0899892
										0.862069	0.448276				1	1				0.14853	0.160491				0.0994691	0.0931169				0.993247	0.920976														0.0581003	0.0628264
										0.689655	0.137931				1	1				0.153487	0.162168				0.0690705	0.0714659				0.988669	0.92206														0.043379	0.0624653
										0.517241	0.103448				1	1				0.159205	0.191533				0.0966294	0.0922169				1.00219	0.917097														0.0832143	0.0679318
										1	0.310345				1	1				0.194518	0.190532				0.0868602	0.0986253				0.994804	0.980254														0.0441788	0.0574905
										0.931034	0.827586				1	0.965517				0.143101	0.148624				0.0544079	0.0944174				0.997193	0.955931														0.0526454	0.0947692
										0.931034	0.827586				1	1				0.169753	0.179819				0.0646064	0.0768004				1.002	0.926596														0.067574	0.0805201
										1	0.655172				0.931034	0.724138				0.160168	0.166249				0.0619235	0.111737				0.997936	0.945141														0.137578	0.0736559
										1	0.482759				0.344828	0.103448				0.130984	0.162082				0.0858961	0.0861544				1.00127	0.923164														0.10092	0.0562688
										0.931034	0.827586				0.931034	0.724138				0.162119	0.164489				0.0499677	0.0870261				0.994954	0.887643														0.124254	0.0649014
										0.965517	0.724138				1	1				0.161174	0.170223				0.0809857	0.0835877				0.997446	0.945576														0.10047	0.0639935
										0.931034	0.827586				1	1				0.166778	0.15619				0.0645462	0.0881699				0.998481	0.95786														0.0578039	0.0676424
										0.965517	0.482759				1	1				0.224336	0.173467				0.0996359	0.100384				0.992478	0.955004														0.0676779	0.0587543
										0.965517	0.517241				1	1				0.17302	0.164532				0.0946876	0.0678664				0.996389	0.939969														0.066539	0.0575188
										1	0.827586				1	1				0.162531	0.143658				0.0918315	0.0866955				0.996278	0.904805														0.0633574	0.0676938
										1	0.517241				1	1				0.180988	0.165074				0.0600441	0.0949912				1.00153	0.9253														0.0596585	0.150361
										1	0.413793				1	0.827586				0.204892	0.168045				0.0747789	0.104124				0.900715	0.944303														0.0973716	0.069501
										0.758621	0.206897				1	0.344828				0.161142	0.173055				0.117279	0.0742941				0.96107	0.945897														0.0775601	0.0910983
										1	0.758621				1	0.37931				0.159983	0.182678				0.0989547	0.0576559				0.995886	0.966833														0.0829913	0.0926095
										0.931034	0.37931				1	0.37931				0.201457	0.155659				0.0986617	0.0829401				0.970756	0.963302														0.0654166	0.105159
										1	0.689655				1	0.827586				0.213278	0.145501				0.0717149	0.0718097				0.945189	0.949534														0.0807081	0.148704
										0.931034	0.586207				0	0.0344828				0.14847	0.158172				0.0644592	0.0901132				1.00437	0.971587														0.0934933	0.133979
										1	0.689655				0.517241	0				0.184669	0.17564				0.0511327	0.0898626				0.981575	0.928994														0.0732636	0.114765
										0.965517	0.827586				0.896552	0.0344828				0.182625	0.144527				0.0727762	0.0859354				0.977505	0.970195														0.127446	0.0857748
										1	0.793103				0.896552	0.0344828				0.182074	0.144914				0.0625185	0.0963955				1.00723	0.963919														0.099322	0.158778
										1	0.689655				0.758621	0.0344828				0.17437	0.0889498				0.0710809	0.074488				0.980973	0.964026														0.136473	0.0838201
										1	0.517241				0.758621	0.62069				0.143878	0.114683				0.0652885	0.0612372				0.975395	0.955624														0.0866639	0.0910795
										0.965517	0.793103				0	0.0689655				0.132388	0.112696				0.0689437	0.0667282				0.985084	0.959101														0.116691	0.0739747
										0.103448	0.103448				0.0689655	0.206897				0.147232	0.134106				0.0921677	0.0753104				0.984242	0.965714														0.182178	0.0737329
										0.724138	0.172414				0.37931	0.0689655				0.148052	0.130013				0.083944	0.069088				1.00839	0.935506														0.116069	0.100845
										1	0.827586				0.655172	0.0344828				0.109078	0.128895				0.0768323	0.0802501				0.998627	0.940429														0.121015	0.0524335
										0.517241	0.0344828				0.724138	0.62069				0.128413	0.137927				0.0903821	0.0639367				0.991003	0.964859														0.148909	0.104664
										0.931034	0.827586				0.206897	0				0.18117	0.161355				0.0720786	0.140786				0.975592	0.969729														0.136851	0.114671
										0.965517	0.586207				0.103448	0.103448				0.156511	0.143761				0.0800653	0.10629				0.991986	0.940596														0.12892	0.0694085
										0.793103	0.310345				0.103448	0.0344828				0.157391	0.140792				0.0816226	0.0950266				0.982283	0.933109														0.112816	0.138998
										0.965517	0.896552				0.0344828	0				0.154807	0.133362				0.0790874	0.105168				0.985107	0.953892														0.110259	0.0967406
										0.448276	0.172414				0.448276	0.0344828				0.168919	0.153323				0.0783952	0.0921784				0.98118	0.978492														0.0964674	0.12794
										0.482759	0.0689655				0.0344828	0				0.163358	0.152342				0.0894101	0.0840249				1.00365	0.927674														0.0984874	0.111295
										0.586207	0.137931				0.0344828	0				0.154908	0.137241				0.0981018	0.101054				0.994563	0.95138														0.0775068	0.0713188
										0.931034	0.827586				0.931034	0.310345				0.137428	0.118988				0.0752528	0.0975814				0.980238	0.960269														0.145104	0.0805586
										1	0.793103									0.154759	0.130488				0.0716247	0.119342					0.958608														0.148547	0.0838659
										1	0.724138									0.163453	0.167123				0.0795021	0.0846746					0.955002														0.126916	0.0897034
										0.965517	0.862069									0.147718	0.146617				0.0559679	0.100189					0.966633														0.129212	0.0867372
										0.931034	0.689655									0.183263	0.168963				0.0727445	0.108918					0.972157														0.105374	0.0931657
										0.482759	0.172414									0.156035	0.160214				0.07134	0.0941216					0.95368														0.104487	0.0971282
										0.965517	0.482759									0.207294	0.139091				0.0502744	0.0880952					0.95726														0.106856	0.114409
										1	0.37931									0.15032	0.154673				0.0736151	0.0835824					0.955482														0.0832954	0.090277
										0.931034	0.310345									0.153036	0.134976				0.068416	0.0744416					0.958301														0.0609041	0.122282
										0.965517	0.62069									0.164493	0.135428				0.084034	0.106485					0.955604														0.103667	0.108464
										0.931034	0.344828									0.177534	0.130686				0.0689932	0.0997319					0.96285														0.113478	0.065683
										0.37931	0.0344828									0.132348	0.162235				0.077212	0.100012					0.961217														0.101045	0.0795856
										0.655172	0.206897									0.179609	0.121415				0.0726613	0.0781757					0.972988														0.0537305	0.109764
										0.931034	0.655172									0.14631	0.153449				0.0703796	0.0646493					0.979407														0.117829	0.0790648
										0.206897	0.0689655									0.144622	0.13593				0.053368	0.0465877					0.922156														0.0856682	0.129925
										0.862069	0.482759									0.146181	0.0837099				0.0591418	0.0775326					0.973194														0.065012	0.0854468
										0.965517	0.37931									0.123451	0.0904839				0.0613887	0.0630642					0.970195														0.0782185	0.116432
										1	0.517241									0.140366	0.099206				0.0964992	0.07505					0.971484														0.0641975	0.113183
										1	0.517241									0.107262	0.126814				0.0688489	0.0759897					0.976381														0.0824479	0.140607
										1	0.517241									0.16765	0.12981				0.0717934	0.0721515					0.991804														0.0706445	0.179411
										0.689655	0.482759									0.140975	0.162175				0.0708632	0.0554422					0.997347														0.0619546	0.199534
										1	0.517241									0.127408	0.139377				0.111642	0.0610645					0.971405														0.0729772	0.11137
										0.931034	0.482759									0.179288	0.148535				0.0868928	0.0733652					0.986821														0.12848	0.130249
										0.965517	0.517241									0.19506	0.141529				0.0819691	0.0421314					0.960085														0.0829087	0.146344
										0.655172	0.0344828									0.147957	0.110632				0.0736774	0.0457927					0.963636														0.108562	0.151463
										1	0.517241									0.161639	0.114418				0.0726688	0.0457884					1.01775														0.112819	0.206021
										0.896552	0.37931									0.137098	0.107593				0.0668167	0.0437684					0.957095														0.0852635	0.155807
										1	1									0.165294	0.141697				0.0554233	0.0947801					0.945995														0.0615493	0.108015
										1	1									0.108901	0.111221				0.0696533	0.057261					0.954809														0.098898	0.191809
										0.931034	0.0344828									0.139211	0.111363				0.06692	0.0669992					0.956259														0.109139	0.117548
										0.172414	0.137931									0.149025	0.113569				0.0997925	0.0582695					0.968552														0.0810541	0.0962861
										0.965517	1									0.163532	0.124599				0.0699828	0.0551912					0.976597														0.0635372	0.151647
										0.931034	0.103448									0.132408	0.107639				0.0678014	0.0531734					0.948271														0.0749676	0.0784565
										1	0.965517									0.187221	0.131966				0.0776786	0.0541132					0.948926														0.0702161	0.16663
										0.724138	0.241379									0.127337	0.136385				0.0887623	0.0486679					0.971251														0.0901662	0.173381
										1	0.586207									0.165467	0.111703				0.0799357	0.0491114					0.964058														0.101442	0.127092
										1	0.689655									0.150961	0.118294				0.0487704	0.051623					0.976757														0.11587	0.180381
										1	1									0.153629	0.0985459				0.0857964	0.0434328					0.966651														0.0970187	0.0653477
										0.862069	0.586207									0.149765	0.106736				0.0751213	0.0405578					0.958452														0.0879488	0.0635908
										1	1									0.160989	0.126052				0.0758924	0.0511831					0.966551														0.0895602	0.0651019
										0.241379	0.0344828									0.113301	0.111013				0.0751072	0.097705					0.968817														0.0776601	0.107788
										1	0.689655									0.18047	0.117688				0.0789438	0.0585517					0.979131														0.0937098	0.0934536
										0.931034	0.793103									0.164955	0.129103				0.0613634	0.0542781					0.98023														0.0555809	0.0458567
										0.965517	0.862069									0.155956	0.11119				0.0527068	0.076872					0.972974														0.0956163	0.0801549
										0.965517	0.827586									0.154296	0.103146				0.103991	0.0734063					0.972254														0.113599	0.107837
										0.758621	0.62069									0.13255	0.0938534				0.062115	0.0539202					0.974778														0.0682844	0.112669
										0.931034	0.0344828									0.127244	0.0884678				0.0731082	0.0597636					0.971915														0.0640212	0.0931626
										0.931034	0.0689655									0.145911	0.120782				0.0570203	0.0550951					0.980746														0.119894	0.116766
										0.551724	0.0344828									0.13417	0.137806				0.0661969	0.0496453					0.97204														0.112881	0.0870145
										0.724138	0.482759									0.142225	0.112586				0.0939565	0.0489797					0.9684														0.107113	0.128951
										1	1									0.139997	0.11455				0.0690636	0.0626998					0.970426														0.0988084	0.120116
																				0.158638	0.120152				0.0586072	0.0560624																			0.0382211	0.0741199
																				0.194873	0.15508				0.0605987	0.0587772																			0.109705	0.101126
																				0.146457	0.149836				0.0678387	0.0406409																			0.0650405	0.0981725
																				0.137853	0.120347				0.0596506	0.0502641																			0.245649	0.0912254
																				0.162296	0.139055				0.0826319	0.0458508																			0.297651	0.113861
																				0.160936	0.143484				0.0682559	0.109085																			0.200675	0.0716951
																				0.120925	0.12873				0.0741234	0.0625862																			0.338107	0.12114
																				0.181872	0.139364				0.0690706	0.0598168																			0.257537	0.0659286
																				0.157625	0.150882				0.0556432	0.0391901																			0.298967	0.0791104
																				0.177787	0.151309				0.0682261	0.0649533																			0.274329	0.0962527
																				0.135056	0.121328				0.0871424	0.0705649																			0.282945	0.110472
																				0.144817	0.121881				0.0700408	0.0398828																			0.19019	0.114252
																				0.148623	0.114985				0.0443071	0.0647133																			0.238944	0.0811798
																				0.154506	0.14514				0.055772	0.0351143																			0.199014	0.094662
																				0.133349	0.158005				0.0743895	0.0347906																			0.327223	0.127585
																				0.129753	0.130243				0.0499447	0.0554595																			0.162152	0.11328
																				0.166636	0.122785				0.0607538	0.0554872																			0.319048	0.0864461
																				0.146791	0.117728				0.0496449	0.0538127																			0.173486	0.146137
																				0.144999	0.103496				0.086856	0.0608876																			0.282709	0.0993829
																				0.132897	0.127229				0.073727	0.0660736																			0.18395	0.0836112
																				0.150486	0.126285				0.0871957	0.057527																			0.254283	0.134703
																				0.133051	0.136868				0.0834169	0.104563																			0.213769	0.113895
																				0.140145	0.148892				0.11772	0.0658265																			0.27076	0.112008
																				0.134135	0.150107				0.0924198	0.0820078																			0.288436	0.0945019
																				0.147886	0.147525				0.0869603	0.0566819																			0.261019	0.101251
																				0.164688	0.130134				0.0926521	0.0529425																			0.202822	0.115516
																				0.167099	0.177604				0.0833925	0.0478971																			0.172347	0.100212
																				0.136439	0.162698				0.102869	0.0387104																			0.278069	0.0715504
																				0.158622	0.146947				0.0951969	0.0823946																			0.206909	0.0733673
																				0.167942	0.165318				0.104023	0.0579137																			0.236564	0.0846168
																				0.16522	0.174324				0.0695696	0.0623188																			0.267824	0.0868101
																				0.1453	0.165479				0.0769869	0.0609783																			0.274817	0.127418
																				0.165153	0.18528				0.0723957	0.0400456																			0.395295	0.0838077
																				0.180248	0.184249				0.0951087	0.0634049																			0.340805	0.0643921
																				0.179796	0.189001				0.0852517	0.0766115																			0.322957	0.103205
																				0.165365	0.200254				0.0808525	0.0747103																			0.428062	0.0954019
																				0.176807	0.183066				0.082126	0.0981369																			0.406699	0.133877
																				0.192782	0.18247				0.0721003	0.0606226																			0.428926	0.107613
																				0.149103	0.195101				0.0655992	0.100697																			0.44605	0.0914278
																				0.177697	0.189859				0.0820412	0.0810287																			0.38181	0.109435
																				0.131246	0.202611				0.0863065	0.0864825																			0.367066	0.0981363
																				0.193055	0.16959				0.0784287	0.076246																			0.2898	0.111181
																				0.165375	0.192815				0.0824126	0.0875796																			0.348984	0.0779899
																				0.173266	0.183808				0.0661485	0.0709012																			0.3967	0.0763176
																				0.15722	0.189022				0.0704768	0.112174																			0.340469	0.0800016
																				0.17931	0.196218				0.0808353	0.0837846																			0.375639	0.0742076
																				0.164404	0.202642				0.0697606	0.0873698																			0.386028	0.0829541
																				0.165279	0.197664				0.0832999	0.0842528																			0.340545	0.0804184
																				0.154545	0.173533				0.0533547	0.0862045																			0.36195	0.0718793
																				0.166085	0.200574				0.0858378	0.0791044																			0.355111	0.104699
																				0.168572	0.196524				0.0515994	0.105484																			0.330281	0.0818606
																				0.146261	0.0977116				0.0679017	0.082625																			0.437193	0.0443975
																				0.121409	0.0866523				0.0632367	0.117836																			0.373163	0.0980576
																				0.0987372	0.0943832				0.0699503	0.0744578																			0.379167	0.184899
																				0.130679	0.124522				0.111406	0.105173																			0.415829	0.0732146
																				0.124158	0.141702				0.0989119	0.0794023																			0.348601	0.0676005
																				0.119189	0.124698				0.101377	0.109574																			0.331891	0.0856302
																				0.125098	0.125565				0.077225	0.0913686																			0.377053	0.0730229
																				0.126568	0.147843				0.0752408	0.100062																			0.371127	0.10234
																				0.126915	0.12597				0.103668	0.092017																			0.351986	0.0872899
																				0.112512	0.125417				0.0949494	0.119493																			0.300706	0.0600646
																				0.122451	0.136324				0.0770422	0.075601																			0.322585	0.0588846
																				0.133531	0.143545				0.0935684	0.101407																			0.368484	0.14412
																				0.111854	0.131554				0.0930853	0.0827884																			0.242224	0.0923011
																				0.107777	0.129201				0.0859377	0.101789																			0.290031	0.101421
																				0.109784	0.110467				0.0929837	0.040203																			0.320456	0.0964252
																				0.115751	0.123141				0.0860359	0.0381003																			0.351212	0.0888579
																				0.129595	0.153485				0.0950272	0.0273739																			0.400593	0.125515
																				0.0957489	0.127204				0.0851293	0.069752																			0.366831	0.104467
																				0.108917	0.102721				0.101635	0.0537841																			0.417582	0.147725
																				0.106306	0.114743				0.0693295	0.0591463																			0.251636	0.152873
																				0.119104	0.113447				0.0889528	0.0573529																			0.321709	0.128197
																				0.119646	0.111124				0.0782886	0.0522736																			0.310707	0.151918
																				0.101596	0.110288				0.0647444	0.0464375																			0.393819	0.130249
																				0.111412	0.119434				0.053103	0.0462791																			0.306673	0.120171
																				0.120312	0.133323				0.091042	0.0446202																			0.412747	0.122363
																				0.117276	0.125578				0.0964172	0.0533013																			0.320885	0.0649686
																				0.104732	0.111236				0.0965536	0.0708262																			0.306478	0.140314
																				0.172058	0.127997				0.0880813	0.0461529																			0.26859	0.105694
																				0.128149	0.11154				0.0753152	0.0476706																			0.315709	0.122476
																				0.0875474	0.105804				0.0824737	0.0669818																			0.278988	0.12802
																				0.102856	0.0967643				0.0933599	0.0491707																			0.344317	0.0738053
																				0.123069	0.0840731				0.101237	0.0351169																			0.235027	0.0864902
																				0.127495	0.0925342				0.0814073	0.0412898																			0.304005	0.132264
																				0.130123	0.117427				0.1171	0.0428741																			0.320145	0.194604
																				0.103063	0.119141				0.0857117	0.0362085																			0.329015	0.144865
																				0.1419	0.0976201				0.0974538	0.0471857																			0.342366	0.0922957
																				0.102517	0.108232				0.102561	0.0348561																			0.374775	0.154603
																				0.137888	0.107573				0.109038	0.0345438																			0.276365	0.0952947
																				0.0850091	0.107636				0.0995818	0.0451072																			0.289296	0.114018
																				0.123842	0.106392				0.101886	0.0697039																			0.375538	0.114809
																				0.139983	0.125792				0.0942146	0.0414962																			0.358	0.105872
																				0.12729	0.11301				0.103678	0.0505213																			0.362925	0.168124
																				0.115061	0.125176				0.106979	0.0445771																			0.354254	0.0786276
																				0.105895	0.128029				0.098649	0.0437809																			0.363965	0.152484
																				0.121014	0.100414				0.0823988	0.0484047																			0.425997	0.106325
																				0.114851	0.12882				0.0979153	0.0648596																			0.40097	0.108469
																				0.102745	0.0852778				0.0654723	0.0465611																			0.391147	0.129939
																				0.120869	0.116185				0.108695	0.036221																			0.424673	0.20478
																				0.11093	0.093795				0.0882561	0.0409389																			0.400122	0.100974
																				0.126386	0.101511				0.0912503	0.0420457																			0.339014	0.147972
																				0.117866	0.107798				0.0890175	0.0372321																			0.365072	0.13632
																				0.121704	0.0999951				0.0941352	0.0613397																			0.36854	0.0918178
																				0.113428	0.0996627				0.0788835	0.0601617																			0.328715	0.0816136
																				0.124008	0.12539				0.0836066	0.0524518																			0.343836	0.122366
																				0.120585	0.117493				0.0476161	0.0515135																			0.398707	0.0670502
																				0.104652	0.102618				0.0588367	0.0303623																			0.351444	0.10839
																				0.132918	0.11149				0.0671796	0.0250626																			0.367026	0.146104
																				0.129722	0.100264				0.0558377	0.0437364																			0.340696	0.0802969
																				0.146405	0.0956532				0.0800811	0.0324968																			0.310225	0.1302
																				0.0966632	0.11553				0.0562402	0.0616172																			0.30166	0.150164
																				0.0993252	0.0970763				0.0616183	0.0693114																			0.373132	0.0890658
																				0.0998366	0.118983				0.0740897	0.0437864																			0.318061	0.197255
																				0.105886	0.120118				0.0452182	0.0554908																			0.386465	0.122804
																				0.106576	0.107597				0.0690231	0.039448																			0.37653	0.121387
																				0.114696	0.099322				0.046137	0.0480961																			0.339342	0.056525
																				0.119976	0.126963				0.0413593	0.0310448																			0.344795	0.170283
																				0.110439	0.127597				0.0617839	0.0435649																			0.257108	0.085056
																				0.104725	0.10254				0.0423664	0.030806																			0.287121	0.0750546
																				0.120642	0.115881				0.0557853	0.0522829																			0.421259	0.146373
																				0.113916	0.114484				0.0718138	0.0537336																			0.371775	0.0965576
																				0.141138	0.111793				0.0760275	0.0587274																			0.301416	0.0805769
																				0.121615	0.124953				0.0651972	0.0479481																			0.472669	0.090995
																				0.114959	0.123501				0.0616117	0.0565039																			0.362592	0.0771292
																				0.114748	0.121214				0.0580623	0.0437864																			0.416027	0.114462
																				0.0930598	0.122057				0.0838984	0.0336126																			0.425228	0.126032
																				0.105462	0.107146				0.0594633	0.0374243																			0.384802	0.0785206
																				0.0980357	0.109064				0.0809418	0.0369783																			0.368748	0.11057
																				0.123573	0.10242				0.0663104	0.0605546																			0.359596	0.0943759
																				0.134143	0.119471				0.0649466	0.0343194																			0.246675	0.120483
																				0.136644	0.127086				0.0843107	0.0403131																			0.361304	0.119626
																				0.115288	0.108006				0.0573433	0.0351188																			0.354257	0.104092
																				0.129305	0.0871183				0.056699	0.046188																			0.358799	0.0943104
																				0.1311	0.141105				0.0402023	0.033506																			0.385042	0.0982793
																				0.127876	0.117314				0.0666566	0.0466484																			0.328663	0.171437
																				0.121048	0.11911				0.0487378	0.0326777																			0.380009	0.0887232
																				0.112666	0.118748				0.0633506	0.0538039																			0.340788	0.126325
																				0.129191	0.104372				0.0541813	0.06068																			0.345565	0.0587224
																				0.124359	0.0866085				0.046944	0.0490019																			0.346056	0.0531218
																				0.0909453	0.0632438				0.0516897	0.0630613																			0.335736	0.067134
																				0.116453	0.0514087				0.0412951	0.0511893																			0.320756	0.104559
																				0.118692	0.0856612				0.0515929	0.0428429																			0.341618	0.0942017
																				0.111754	0.0865915				0.0511444	0.0453411																			0.344229	0.079929
																				0.0899542	0.0893128				0.0489441	0.042604																			0.35728	0.0569678
																				0.121936	0.0760847				0.0475381	0.046721																			0.313494	0.0914582
																				0.0950308	0.0732071				0.0364647	0.041198																			0.357448	0.0913598
																				0.114181	0.0758049				0.0703017	0.107009																			0.307527	0.0725123
																				0.103523	0.0842778				0.0523918	0.0714058																			0.354366	0.0881764
																				0.117911	0.0857651				0.0516023	0.0561191																			0.323866	0.149746
																				0.142157	0.1002				0.0487701	0.0791865																			0.282474	0.108103
																				0.0961908	0.059915				0.0319941	0.0607821																			0.289774	0.0770901
																				0.105577	0.0806755				0.0514504	0.0671442																			0.333934	0.0746904
																				0.111009	0.0772998				0.0393453	0.0644453																			0.332416	0.162407
																				0.152103	0.0972462				0.0541831	0.0444736																			0.330966	0.0744579
																				0.0978032	0.0716138				0.0548019	0.0749588																			0.320596	0.0880729
																				0.122031	0.101214				0.0450333	0.0503825																			0.3427	0.07829
																				0.0951649	0.0808774				0.0491255	0.0531736																			0.400115	0.0520795
																				0.0961219	0.0673856				0.0514701	0.0556622																			0.396941	0.0609175
																				0.106887	0.0900985				0.0723886	0.0777849																			0.250571	0.096454
																				0.10586	0.0771793				0.0648838	0.125811																			0.33767	0.0845724
																				0.0986271	0.0605381				0.0617184	0.132756																			0.28964	0.0500911
																				0.115368	0.0682039				0.0571837	0.143188																			0.315627	0.0776357
																				0.092104	0.0948276				0.0592143	0.147101																			0.347494	0.0778297
																				0.0912762	0.0685245				0.0585485	0.105756																			0.293158	0.0875529
																				0.112564	0.0659036				0.0637527	0.106594																			0.341314	0.0916938
																				0.0908894	0.0747829				0.0560192	0.116684																			0.274029	0.0890055
																				0.118144	0.0567115				0.0653131	0.112816																			0.325248	0.0729888
																				0.0666836	0.0798517				0.0512213	0.104073																			0.297091	0.0478375
																				0.0826013	0.0630713				0.0693304	0.109633																			0.313775	0.0637645
																				0.0794547	0.0737253				0.0616686	0.113515																			0.337242	0.0735891
																				0.0788336	0.0774783				0.0482751	0.117115																			0.359341	0.097629
																				0.0704804	0.0571797				0.0408008	0.10976																			0.331088	0.066369
																				0.0814795	0.0587102				0.0435211	0.14757																			0.283496	0.0525248
																				0.0799303	0.0790915				0.0581964	0.103081																			0.306551	0.0365456
																				0.07242	0.095029				0.0571105	0.106919																			0.350516	0.0901338
																				0.0800004	0.048002				0.058765	0.124783																			0.31898	0.0312225
																				0.08605	0.0723624				0.0508402	0.116322																			0.290153	0.0590594
																				0.077734	0.0656685				0.0473338	0.11332																			0.345316	0.0430919
																				0.0954695	0.0716477				0.047067	0.120031																			0.270037	0.0636985
																				0.0637455	0.0810584				0.053567	0.11307																			0.240553	0.104076
																				0.0833137	0.0709644				0.0605765	0.128493																			0.293267	0.0904822
																				0.0672001	0.0678702				0.0722923	0.115821																			0.277156	0.0395928
																				0.0777607	0.0705954				0.0618619	0.109447																			0.300418	0.0757788
																				0.0844618	0.0535244				0.0544873	0.0973549																			0.223341	0.0964457
																				0.0937901	0.0878607				0.0794129	0.121335																			0.26973	0.0564997
																				0.0877878	0.0904945				0.0611929	0.095223																			0.23163	0.0955138
																				0.100059	0.0577539				0.0557289	0.101123																			0.225809	0.0708306
																				0.0483112	0.0910984				0.0686649	0.104786																			0.310603	0.0802364
																				0.0877211	0.076034				0.0598372	0.0735379																			0.247595	0.0579735
																				0.0719506	0.0606028				0.0486633	0.0520567																			0.236182	0.078048
																				0.0657886	0.0691712				0.0543548	0.0615126																			0.244178	0.087626
																				0.0764006	0.0654325				0.0776344	0.0586405																			0.230869	0.0922076
																				0.0859916	0.0694193				0.0544335	0.0527329																			0.274059	0.0695957
																				0.0954966	0.0841025				0.0634427	0.0428487																			0.221608	0.0809819
																				0.0773064	0.0645072				0.0669209	0.0472353																			0.243446	0.120927
																				0.0866924	0.0614926				0.0560137	0.0523478																			0.261576	0.0981866
																				0.12625	0.086245				0.0704215	0.0524264																			0.211311	0.0762233
																				0.115775	0.0955927				0.0540797	0.0566115																			0.264056	0.0708435
																				0.0940649	0.0822986				0.0581231	0.0879348																			0.269855	0.0785489
																				0.146752	0.117208				0.0516391	0.100989																			0.269328	0.0943563
																				0.111254	0.121207				0.0557894	0.0572549																			0.205232	0.0497418
																				0.110844	0.113013				0.0832664	0.0695002																			0.228609	0.0880219
																				0.121903	0.113054				0.070123	0.0764136																			0.265961	0.110575
																				0.148782	0.157745				0.0522216	0.0828215																			0.230638	0.089817
																				0.119873	0.124766				0.0668122	0.0704372																			0.193363	0.10092
																				0.124764	0.136935				0.0459239	0.0523615																			0.159288	0.0873205
																				0.112157	0.135514				0.0613045	0.0956132																			0.49716	0.0806664
																				0.167206	0.1383				0.0573413	0.087459																			0.435274	0.164192
																				0.12665	0.0995326				0.0753108	0.0745266																			0.406585	0.0843929
																				0.131866	0.130393				0.0570652	0.065638																			0.449451	0.198615
																				0.153837	0.127344				0.0545375	0.0698822																			0.462358	0.202158
																				0.127241	0.130686				0.0536064	0.0751747																			0.415819	0.130644
																				0.116946	0.128205				0.0619521	0.0575563																			0.435331	0.114707
																				0.138193	0.109657				0.0718056	0.0798625																			0.423022	0.0918669
																				0.127221	0.12873				0.0579484	0.0415417																			0.37844	0.201495
																				0.15985	0.144804				0.0635231	0.054397																			0.391232	0.0878788
																				0.135251	0.126962				0.0453369	0.0465452																			0.335025	0.122038
																				0.109834	0.12313				0.0646591	0.0633673																			0.435924	0.159045
																				0.140528	0.125136				0.080695	0.0742183																			0.454879	0.113959
																				0.17284	0.130505				0.0692689	0.061909																			0.414211	0.126764
																				0.153159	0.133153				0.0738727	0.0661926																			0.440022	0.190468
																				0.140614	0.119419				0.0532502	0.039948																			0.469011	0.184656
																				0.145346	0.125063				0.0473596	0.0592751																			0.378432	0.0738019
																				0.155618	0.0842627				0.0617177	0.0728073																			0.40263	0.176873
																				0.16481	0.0870954				0.0605227	0.0354512																			0.30917	0.128169
																				0.0875286	0.0671709				0.0322433	0.0796319																			0.394518	0.182623
																				0.0968855	0.0985582				0.0595271	0.0495268																			0.388949	0.0865065
																				0.0868233	0.115147				0.0592518	0.0436986																			0.388517	0.0651543
																				0.111348	0.0925477				0.107937	0.0641205																			0.424949	0.0814963
																				0.0925248	0.083827				0.100318	0.0497759																			0.402517	0.0796552
																				0.0758819	0.1074				0.0898118	0.0459457																			0.439737	0.0609724
																				0.10256	0.109398				0.0874853	0.0894762																			0.345927	0.0596218
																				0.134612	0.0812946				0.0927531	0.0645752																			0.409632	0.0732543
																				0.0943752	0.105533				0.105877	0.0612764																			0.328067	0.0543248
																				0.0935714	0.104767				0.0979989	0.0647569																			0.341609	0.0983504
																				0.116559	0.0924855				0.0934648	0.0775286																			0.391758	0.0953336
																				0.0964808	0.101438				0.100476	0.0652538																			0.339057	0.118544
																				0.101652	0.0904677				0.0780421	0.0647315																			0.305255	0.100803
																				0.127901	0.106939				0.0818327	0.0450924																			0.324507	0.0841872
																				0.107456	0.100398				0.109513	0.0822136																			0.382745	0.0932477
																				0.132861	0.0955162				0.0938309	0.035704																			0.360406	0.102009
																				0.114784	0.101676				0.0853809	0.0870335																			0.370632	0.0943677
																				0.107985	0.0643127				0.0950574	0.0333209																			0.340579	0.09938
																				0.113959	0.100952				0.0823648	0.0375461																			0.310191	0.0845974
																				0.104101	0.118712				0.0819901	0.0435907																			0.300804	0.0958485
																				0.0999619	0.0897646				0.0991311	0.0283622																			0.328097	0.0653301
																				0.114143	0.108742				0.094096	0.0475867																			0.428412	0.0963379
																				0.105362	0.0916003				0.0786339	0.0276687																			0.328745	0.112139
																				0.120321	0.0918491				0.0897969	0.0408012																			0.35851	0.0811903
																				0.124362	0.0867625				0.0788876	0.132753																			0.37905	0.0969152
																				0.104646	0.0680027				0.109156	0.0967387																			0.302257	0.0832517
																				0.120601	0.0897144				0.0821948	0.113529																			0.259639	0.212958
																				0.0981478	0.102897				0.0725914	0.097009																			0.290209	0.169602
																				0.100642	0.10224				0.108371	0.0811357																			0.283274	0.12461
																				0.10707	0.108309				0.0631371	0.0830782																			0.277541	0.158247
																				0.133195	0.143404				0.0777374	0.0921476																			0.293442	0.0946257
																				0.112894	0.14401				0.0816206	0.0330463																			0.347608	0.136366
																				0.141663	0.117004				0.0404354	0.10723																			0.246569	0.120641
																				0.111453	0.148541				0.040978	0.0765069																			0.324134	0.147433
																				0.134281	0.156127				0.0356513	0.0929515																			0.324644	0.111293
																				0.115923	0.149608				0.0391507	0.0850988																			0.342072	0.229593
																				0.116387	0.168191				0.0391268	0.0776973																			0.297116	0.136332
																				0.125703	0.126137				0.0376625	0.0800803																			0.323005	0.193564
																				0.130899	0.135558				0.0405143	0.0953488																			0.283491	0.148362
																				0.147612	0.170184				0.0372045	0.0798288																			0.444969	0.17296
																				0.146144	0.143714				0.0507276	0.0894836																			0.336289	0.104403
																				0.13431	0.129194				0.0522923	0.180057																			0.271949	0.153189
																				0.129404	0.140513				0.0612127	0.140357																			0.389531	0.0874941
																				0.164938	0.145709				0.060251	0.163274																			0.373068	0.137951
																				0.169059	0.147805				0.0640226	0.16345																			0.370401	0.116443
																				0.142181	0.135988				0.0413981	0.169512																			0.440963	0.15465
																				0.131333	0.13471				0.0592097	0.13536																			0.338178	0.131265
																				0.143182	0.127563				0.0556605	0.138734																			0.381569	0.0993788
																				0.138705	0.147795				0.0511901	0.116709																			0.332128	0.0823538
																				0.160907	0.171472				0.0630377	0.131049																			0.342286	0.12137
																				0.134052	0.17308				0.0474898	0.104057																			0.362892	0.172835
																				0.140989	0.160095				0.0513363	0.104379																			0.301185	0.19685
																				0.159214	0.175253				0.0476639	0.136329																			0.36407	0.179214
																				0.159068	0.12182				0.0399181	0.121821																			0.327045	0.175359
																				0.134108	0.169498				0.0688822	0.137137																			0.238202	0.129497
																				0.107967	0.170575				0.0544697	0.126796																			0.28803	0.140378
																				0.159477	0.101136				0.0465005	0.147736																			0.216514	0.109783
																				0.129006	0.0885927				0.0459422	0.0913027																			0.310492	0.139181
																				0.0925421	0.109705				0.0624708	0.125991																			0.342107	0.120937
																				0.105672	0.133579				0.059122	0.0913898																			0.255566	0.0901563
																				0.106983	0.132101				0.0441776	0.07787																			0.363048	0.107472
																				0.126721	0.0910749				0.0664429	0.0823524																			0.312268	0.118452
																				0.119972	0.0968763				0.0594832	0.0857498																			0.314792	0.128251
																				0.161601	0.105129				0.0656034	0.0862062																			0.265261	0.135944
																				0.132067	0.129022				0.0380001	0.0776542																			0.308829	0.110235
																				0.157891	0.106785				0.0575869	0.105336																			0.280344	0.115891
																				0.119065	0.117495				0.0505313	0.0768926																			0.27419	0.112358
																				0.125859	0.147002				0.0743277	0.0787298																			0.239702	0.0865448
																				0.121162	0.126059				0.0536016	0.0877731																			0.322872	0.072848
																				0.180199	0.112943				0.0482947	0.102491																			0.244449	0.0908333
																				0.106552	0.1373				0.0528475	0.107084																			0.258619	0.0737681
																				0.115361	0.137312				0.0568124	0.0852128																			0.35618	0.10569
																				0.128412	0.127724				0.0611891	0.0788965																			0.27638	0.123969
																				0.159229	0.118841				0.0586029	0.0847457																			0.327997	0.0865832
																				0.122141	0.127357				0.0578915	0.100449																			0.329423	0.135937
																				0.157859	0.111193				0.0521704	0.0937992																			0.293253	0.0805873
																				0.132393	0.125218				0.037829	0.0896456																			0.294772	0.172092
																				0.146313	0.125884				0.0558865	0.108524																			0.276919	0.133622
																				0.1574	0.120774				0.0355241	0.078745																			0.293268	0.0969148
																				0.136268	0.107342				0.0413194	0.0881563																			0.257915	0.0893455
																				0.136978	0.123228				0.0690302	0.0970237																			0.286753	0.0535669
																				0.171173	0.123309				0.0431847	0.102387																			0.302997	0.171866
																				0.127411	0.126226				0.044608	0.0925275																			0.227829	0.14288
																				0.126115	0.112726				0.0529342	0.110399																			0.245528	0.139589
																				0.11394	0.108554				0.039387	0.0850322																			0.223213	0.14461
																				0.133398	0.0808622				0.0662775	0.0837059																			0.206428	0.198304
																				0.144595	0.0978668				0.041327	0.0254003																			0.250686	0.0947276
																				0.0962621	0.0579923				0.0465568	0.0532189																			0.218187	0.16949
																				0.108167	0.107258				0.0336558	0.0399928																			0.317169	0.190647
																				0.116762	0.11007				0.0435083	0.0353538																			0.275321	0.0640197
																				0.0935787	0.121886				0.0355773	0.0435561																			0.284443	0.0563498
																				0.100943	0.0879733				0.0430536	0.0404739																			0.220501	0.123518
																				0.0779411	0.096149				0.0490152	0.0383595																			0.222502	0.0740693
																				0.094446	0.118856				0.0341269	0.0430663																			0.213652	0.110559
																				0.0974923	0.0996813				0.0406921	0.0484386																			0.253018	0.108858
																				0.112765	0.115141				0.0430679	0.0407927																			0.229084	0.0778732
																				0.0801431	0.116142				0.0373896	0.0370248																			0.263807	0.0809897
																				0.108302	0.106549				0.0504823	0.0409474																			0.420233	0.072046
																				0.09643	0.100159				0.0523415	0.0388854																			0.509637	0.0705243
																				0.109621	0.088035				0.0535364	0.0448446																			0.475646	0.0844957
																				0.104318	0.0860834				0.0539884	0.0401741																			0.386403	0.174138
																				0.0856895	0.119528				0.0503209	0.0445931																			0.409435	0.0708759
																				0.0889643	0.11291				0.045657	0.0356656																			0.464446	0.135134
																				0.0995756	0.115797				0.0460104	0.0417438																			0.435917	0.0835289
																				0.0852733	0.0951571				0.0397496	0.0300921																			0.423991	0.0871833
																				0.114997	0.105572				0.0369523	0.0316153																			0.347985	0.102004
																				0.125851	0.111753				0.0459988	0.0823445																			0.317633	0.0818965
																				0.129142	0.0976666				0.0518914	0.0953782																			0.332565	0.0727053
																				0.0936116	0.0942486				0.0453587	0.115552																			0.344328	0.0900518
																				0.0968836	0.0827446				0.0495821	0.065773																			0.374646	0.0669694
																				0.105353	0.105666				0.0552336	0.101406																			0.354302	0.135034
																				0.0833807	0.0914912				0.0459176	0.0852527																			0.432555	0.114212
																				0.0728083	0.0962545				0.0436927	0.0647568																			0.44113	0.0786137
																				0.0823375	0.0861578				0.0402845	0.0812688																			0.392786	0.101956
																				0.104533	0.0740765				0.0416106	0.0907253																			0.262902	0.0682767
																				0.0907265	0.09173				0.0369792	0.0593779																			0.261131	0.0930139
																				0.07457	0.0798644				0.0416055	0.104906																			0.283367	0.103928
																				0.101607	0.108926				0.0880179	0.0208286																			0.351381	0.127647
																				0.103295	0.0983801				0.0731671	0.0259096																			0.348605	0.114123
																				0.132557	0.0963608				0.0780707	0.0288778																			0.369548	0.134019
																				0.084488	0.0905712				0.0779349	0.0346348																			0.349476	0.117948
																				0.0840189	0.101028				0.0736294	0.081645																			0.319791	0.166169
																				0.0956321	0.141648				0.0860901	0.0942123																			0.34012	0.133209
																				0.120998	0.124033				0.0882009	0.0768268																			0.360965	0.0939874
																				0.0993651	0.0991607				0.101149	0.0905688																			0.268204	0.0930232
																				0.112415	0.121472				0.081484	0.04658																			0.30609	0.0728502
																				0.0941464	0.100377				0.0885201	0.0507233																			0.383986	0.143071
																				0.11844	0.107835				0.0857241	0.086798																			0.349744	0.0976501
																				0.0981262	0.0915425				0.0738642	0.0800927																			0.284062	0.100966
																				0.116209	0.0881266				0.0697065	0.0721833																			0.360826	0.10463
																				0.111298	0.111736				0.0600408	0.0431832																			0.396106	0.123569
																				0.113223	0.122421				0.0825578	0.0714508																			0.349405	0.135767
																				0.0963732	0.0959416				0.086162	0.0517895																			0.345011	0.0709162
																				0.119565	0.108597				0.0868261	0.0504615																			0.281653	0.0672271
																				0.115299	0.116392				0.0792061	0.0611479																			0.361035	0.102204
																				0.122675	0.120239				0.0712144	0.0822856																			0.329932	0.0874023
																				0.133944	0.107474				0.0669189	0.0774209																			0.308755	0.111553
																				0.117832	0.107458				0.0800705	0.100231																			0.307995	0.0572368
																				0.112492	0.10158				0.0805754	0.0914281																			0.280195	0.116847
																				0.125352	0.109496				0.0668849	0.0552593																			0.313426	0.135853
																				0.122856	0.130061				0.0574245	0.0714872																			0.301954	0.0641571
																				0.119441	0.0918148				0.0573323	0.0661727																			0.305968	0.0950281
																				0.107907	0.0939706				0.0683773	0.0537165																			0.290459	0.135075
																				0.130335	0.174466				0.0623996	0.0816765																			0.271783	0.102488
																				0.104556	0.194725				0.0726121	0.0498858																			0.224908	0.102751
																				0.187652	0.200446				0.0688203	0.0416738																			0.302229	0.157075
																				0.196487	0.208454				0.0504747	0.0525828																			0.271892	0.156938
																				0.214413	0.225484				0.0372667	0.0563577																			0.269846	0.124755
																				0.261559	0.195331				0.03868	0.0633741																			0.228444	0.143341
																				0.23618	0.194395				0.05404	0.0532666																			0.204609	0.124687
																				0.283188	0.194434				0.0632409	0.0669416																			0.338169	0.0994144
																				0.270068	0.193967				0.0489771	0.0543327																			0.245135	0.0552269
																				0.245146	0.194188				0.0799553	0.0638508																			0.334701	0.108305
																				0.272748	0.199825				0.0430884	0.0672212																			0.278068	0.114075
																				0.235025	0.222852				0.0481392	0.0563586																			0.267589	0.127338
																				0.236161	0.222229				0.046131	0.0751078																			0.349534	0.0823625
																				0.22473	0.224218				0.049644	0.0762661																			0.317127	0.0778369
																				0.211614	0.213443				0.0464919	0.0866213																			0.333406	0.127749
																				0.215312	0.187403				0.0623387	0.0880291																			0.384505	0.0883063
																				0.210073	0.204472				0.0337518	0.107877																			0.372395	0.0817364
																				0.225954	0.214396				0.0501786	0.0992649																			0.376413	0.069994
																				0.210745	0.186962				0.0469521	0.0352864																			0.370191	0.119603
																				0.208319	0.179092				0.0391289	0.107846																			0.326763	0.0800253
																				0.222777	0.251114				0.046662	0.109651																			0.355756	0.0730717
																				0.277274	0.183871				0.0380804	0.067079																			0.386876	0.0942508
																				0.242334	0.200521				0.0364365	0.110126																			0.281856	0.137272
																				0.2043	0.176103				0.0380025	0.0773296																			0.295962	0.117434
																				0.221855	0.177992				0.0476781	0.108777																			0.309814	0.0823266
																				0.24245	0.221036				0.0507572	0.107281																			0.354101	0.0888113
																				0.215205	0.183532				0.0444146	0.100028																			0.32704	0.0740952
																				0.233886	0.152884				0.0531171	0.0962378																			0.364228	0.144744
																				0.234832	0.16297				0.0505785	0.102125																			0.339993	0.0962576
																				0.229995	0.0889665				0.0670323	0.0776144																			0.308124	0.153181
																				0.226012	0.096878				0.0401713	0.0609401																			0.320431	0.0964845
																				0.122226	0.0985033				0.0448378	0.0694079																			0.343742	0.110027
																				0.134141	0.10364				0.0320625	0.0917432																			0.345818	0.102316
																				0.130394	0.101374				0.0371645	0.0772679																			0.312169	0.0692873
																				0.120247	0.122269				0.0401946	0.0758123																			0.335403	0.123913
																				0.118954	0.110527				0.0366346	0.096262																			0.332046	0.0974068
																				0.139387	0.109038				0.0548057	0.0997723																			0.300751	0.097542
																				0.144128	0.137641				0.0397783	0.0945083																			0.299454	0.112283
																				0.142253	0.116345				0.0506429	0.0919294																			0.324071	0.0536483
																				0.153725	0.113865				0.0648875	0.0796424																			0.26624	0.100988
																				0.136659	0.109604				0.0566623	0.0974698																			0.319373	0.175274
																				0.130087	0.116278				0.0501128	0.0647919																			0.345214	0.103348
																				0.101587	0.132407				0.0666446	0.118334																			0.328865	0.127268
																				0.134708	0.130647				0.0415468	0.0879234																			0.282689	0.126095
																				0.145296	0.118475				0.0509994	0.115028																			0.286573	0.105965
																				0.14283	0.118888				0.072112	0.0923468																			0.296728	0.0987955
																				0.136215	0.119105				0.0652166	0.108772																			0.332292	0.0736132
																				0.149229	0.12183				0.0311646	0.0743438																			0.316981	0.133333
																				0.121804	0.0980366				0.0430637	0.0868407																			0.284375	0.0963215
																				0.149749	0.0778333				0.0544077	0.101764																			0.306303	0.0971167
																				0.133262	0.118065				0.0468876	0.110299																			0.273993	0.11303
																				0.129054	0.108111				0.06194	0.134136																			0.220722	0.0669275
																				0.11848	0.109624				0.0732822	0.108372																			0.276354	0.103847
																				0.143243	0.0856422				0.0367499	0.105817																			0.248565	0.141464
																				0.123828	0.114142				0.139148	0.128443																			0.326884	0.122157
																				0.16255	0.104716				0.126827	0.113676																			0.25408	0.090557
																				0.115555	0.107612				0.12662	0.118664																			0.285203	0.106868
																				0.157619	0.0782999				0.127835	0.0713913																			0.312522	0.10341
																				0.133242	0.105971				0.115317	0.0731255																			0.282823	0.0915273
																				0.134927	0.0920629				0.14679	0.084139																			0.234693	0.0802522
																				0.0869627	0.0971348				0.13489	0.0761176																			0.267977	0.0682872
																				0.0967984	0.100073				0.128117	0.0765278																			0.262102	0.0977421
																				0.110205	0.0994964				0.121776	0.0724516																			0.274951	0.101417
																				0.108904	0.0796443				0.141377	0.10425																			0.20692	0.106027
																				0.0939864	0.0978455				0.107372	0.0976233																			0.259354	0.109112
																				0.136086	0.0856785				0.121369	0.118234																			0.284441	0.105839
																				0.10613	0.101466				0.139791	0.116578																			0.257751	0.0970882
																				0.0893837	0.100783				0.12704	0.111972																			0.250088	0.0863486
																				0.122113	0.0978285				0.114058	0.0983634																			0.280258	0.105758
																				0.11119	0.107028				0.118538	0.0980657																			0.211579	0.112414
																				0.108869	0.0936418				0.132021	0.0955022																			0.33975	0.109131
																				0.123487	0.112156				0.136683	0.0991342																			0.249681	0.074662
																				0.123133	0.107415				0.0973992	0.106243																			0.280847	0.0817546
																				0.156904	0.103849				0.109135	0.114777																			0.361219	0.0938376
																				0.109966	0.110216				0.137276	0.0632403																			0.284051	0.0962745
																				0.113632	0.109636				0.126934	0.0723206																			0.298913	0.0807312
																				0.100948	0.0861638				0.134534	0.0823938																			0.269438	0.0938757
																				0.11499	0.102158				0.119917	0.0463273																			0.326194	0.0815534
																				0.11395	0.0933287				0.117973	0.0868108																			0.321151	0.0806165
																				0.108559	0.0918873				0.115419	0.0852425																			0.213083	0.0782809
																				0.0808295	0.107558				0.114249	0.0761204																			0.314985	0.0737807
																				0.111874	0.123711				0.0963348	0.0817956																			0.260368	0.0729065
																				0.12281	0.115584				0.0991783	0.0847709																			0.242481	0.086983
																				0.116032	0.100974				0.0349893	0.0802054																			0.263923	0.0785897
																				0.0995815	0.0889695				0.039382	0.121564																			0.289658	0.0990733
																				0.113172	0.0823885				0.0554413	0.064148																			0.292463	0.0754763
																				0.0894148	0.109225				0.0435682	0.0672676																			0.202202	0.0884387
																				0.0998279	0.101849				0.0593654	0.0888961																			0.318505	0.0709136
																				0.105169	0.0952198				0.0396813	0.0799383																			0.265644	0.0852335
																				0.0936171	0.15873				0.0716231	0.0925015																			0.246994	0.103199
																				0.111123	0.146349				0.0651424	0.0743104																			0.171973	0.0870131
																				0.125464	0.137202				0.084398	0.0816659																			0.162876	0.0799205
																				0.106825	0.108789				0.0692391	0.0780518																			0.274502	0.0844968
																				0.18689	0.144971				0.0744825	0.0859177																			0.217239	0.113519
																				0.164725	0.134278				0.0893452	0.0842589																			0.25778	0.157055
																				0.129847	0.142863				0.078633	0.0615444																			0.17839	0.103575
																				0.174912	0.128914				0.0655038	0.0889267																			0.209589	0.0939713
																				0.147937	0.144298				0.082807	0.0756041																			0.210565	0.0518575
																				0.168713	0.144082				0.088522	0.070927																			0.213475	0.171313
																				0.166185	0.158481				0.0815577	0.0552506																			0.269387	0.106461
																				0.210938	0.107999				0.0736019	0.0887567																			0.206929	0.200191
																				0.149847	0.12501				0.0709649	0.067822																			0.293429	0.19096
																				0.145708	0.107283				0.0752088	0.0456474																			0.325889	0.108976
																				0.146976	0.109703				0.0747072	0.0801918																			0.337603	0.191733
																				0.160589	0.12572				0.0695436	0.0757439																			0.305937	0.167455
																				0.139134	0.115449				0.0696659	0.0846473																			0.278032	0.179617
																				0.121493	0.100943				0.0741241	0.076369																			0.32877	0.178426
																				0.150521	0.12145				0.0565955	0.114675																			0.313127	0.129728
																				0.152728	0.10916				0.0693314	0.0880644																			0.245382	0.164688
																				0.121694	0.105769				0.0641746	0.0779708																			0.254682	0.139367
																				0.143387	0.105608				0.0604366	0.098198																			0.30425	0.137378
																				0.130486	0.109524				0.0534291	0.0844428																			0.297189	0.172731
																				0.149808	0.125305				0.080467	0.0777784																			0.290966	0.227485
																				0.116744	0.104629				0.0762591	0.0835492																			0.306916	0.199563
																				0.140806	0.111204				0.093863	0.0661029																			0.299158	0.111057
																				0.143417	0.097462				0.0629074	0.078551																			0.334907	0.184776
																				0.136328	0.0851132				0.0427992	0.101074																			0.300197	0.15095
																				0.134088	0.0612147				0.0736448	0.116663																			0.271699	0.149057
																				0.0854063	0.0796589				0.0446187	0.101707																			0.266088	0.175878
																				0.0844443	0.0906574				0.0470099	0.145907																			0.270677	0.169479
																				0.100238	0.118953				0.0382086	0.10876																			0.188528	0.190508
																				0.110701	0.0907356				0.0353397	0.129898																			0.286792	0.184324
																				0.0934613	0.136656				0.0404253	0.133238																			0.319576	0.156627
																				0.111148	0.13405				0.0801715	0.129965																			0.286763	0.194142
																				0.110676	0.11817				0.0420268	0.130356																			0.265759	0.103893
																				0.125323	0.141707				0.0612988	0.139826																			0.320199	0.079446
																				0.1336	0.140222				0.0546866	0.125933																			0.253839	0.0853144
																				0.121501	0.128716				0.098689	0.13517																			0.214252	0.0741559
																				0.144534	0.121887				0.0381119	0.104119																			0.200242	0.0893362
																				0.167681	0.129139				0.0865416	0.128582																			0.213027	0.0639822
																				0.0943002	0.153778				0.0699344	0.134534																			0.207703	0.0479045
																				0.113111	0.141365				0.109587	0.136597																			0.198591	0.151115
																				0.138335	0.151536				0.0593464	0.104856																			0.168353	0.0789122
																				0.124422	0.128572				0.0862841	0.156194																			0.216672	0.117133
																				0.125712	0.15191				0.0757922	0.0907919																			0.169526	0.118415
																				0.1434	0.161634				0.0863984	0.155884																			0.222707	0.0719429
																				0.114241	0.155719				0.0585006	0.109627																			0.198336	0.115049
																				0.122943	0.123674				0.0805094	0.126161																			0.177254	0.108326
																				0.140294	0.125281				0.0586942	0.0890071																			0.159437	0.0969068
																				0.105454	0.110839				0.0694935	0.131944																			0.237804	0.0685121
																				0.153803	0.156879				0.0761035	0.115902																			0.193676	0.0818491
																				0.140915	0.11771				0.0677621	0.137271																			0.225571	0.0889479
																				0.121114	0.10866				0.0521401	0.115792																			0.173136	0.0712407
																				0.130515	0.100508				0.0942588	0.148015																			0.199438	0.0765134
																				0.104409	0.120477				0.0705719	0.0943431																			0.224745	0.101206
																				0.148213	0.101051				0.0692087	0.0574226																			0.197831	0.0738928
																				0.169377	0.122243				0.0551312	0.0472586																			0.170928	0.102072
																				0.0889488	0.122032				0.0793818	0.07827																			0.16758	0.0828649
																				0.089842	0.124111				0.0856707	0.0541149																			0.175634	0.0918014
																				0.0911177	0.111308				0.0463265	0.0362054																			0.180986	0.141979
																				0.133819	0.134778				0.0458251	0.0678098																			0.230063	0.150585
																				0.116001	0.123255				0.05619	0.0612197																			0.141334	0.128305
																				0.10516	0.135516				0.0411464	0.0508271																			0.19198	0.123759
																				0.0857406	0.112262				0.10296	0.0591449																			0.114641	0.106981
																				0.119896	0.115464				0.0431314	0.0372892																			0.19045	0.130621
																				0.0991156	0.111226				0.11583	0.0577107																			0.167701	0.196136
																				0.0845105	0.114286				0.0418607	0.0531882																			0.160414	0.210167
																				0.109758	0.100959				0.130868	0.0389731																			0.396228	0.129135
																				0.12033	0.113419				0.0429949	0.096087																			0.365879	0.103176
																				0.113847	0.129012				0.144066	0.0481479																			0.386132	0.20364
																				0.112685	0.104396				0.113965	0.0508457																			0.402328	0.139492
																				0.116063	0.0976636				0.0516911	0.0866749																			0.407775	0.0838091
																				0.119648	0.131089				0.125135	0.0544854																			0.400946	0.102763
																				0.112168	0.117562				0.115919	0.0988727																			0.39187	0.151781
																				0.0978586	0.112789				0.119988	0.0616417																			0.330313	0.0947236
																				0.106521	0.114616				0.0371215	0.0770642																			0.396961	0.134562
																				0.128006	0.104728				0.139736	0.0405367																			0.387095	0.193498
																				0.12079	0.142267				0.0454896	0.0915119																			0.302735	0.0701189
																				0.122009	0.136895				0.0376886	0.0432601																			0.29713	0.213938
																				0.11459	0.109387				0.0411927	0.0441568																			0.335291	0.12858
																				0.149516	0.124699				0.0298218	0.0582364																			0.281034	0.115682
																				0.09446	0.12316				0.0339666	0.0510889																			0.353844	0.0926503
																				0.123276	0.0883689				0.0343589	0.0590065																			0.34594	0.103767
																				0.128523	0.0942829				0.0305686	0.0311722																			0.388379	0.111884
																				0.103663	0.113379				0.0359662	0.0339672																			0.35594	0.11939
																				0.100197	0.101444				0.0371454	0.0483235																			0.315602	0.129674
																				0.102752	0.129865				0.0988355	0.0559176																			0.253742	0.0901765
																				0.0978821	0.117068				0.0699758	0.0483738																			0.357529	0.0872429
																				0.106538	0.10028				0.103681	0.0679426																			0.275273	0.0839833
																				0.120328	0.102931				0.0694551	0.0475082																			0.356926	0.0939453
																				0.11233	0.131966				0.117849	0.0478435																			0.365089	0.131816
																				0.120575	0.10437				0.0939669	0.0574601																			0.362008	0.0627034
																				0.111358	0.106539				0.102494	0.0500629																			0.290458	0.114381
																				0.128876	0.0976279				0.098887	0.0384805																			0.331088	0.111877
																				0.12079	0.123392				0.105065	0.0523111																			0.204335	0.0992478
																				0.104222	0.0961406				0.105976	0.0654861																			0.313154	0.0785541
																				0.153854	0.108518				0.102956	0.0712489																			0.263916	0.0993389
																				0.137714	0.106624				0.0645312	0.0463413																			0.318764	0.0816126
																				0.118058	0.114198				0.0935847	0.0532699																			0.263679	0.15336
																				0.11305	0.106284				0.0855131	0.0612376																			0.330304	0.0920798
																				0.127428	0.110188				0.0884068	0.0647929																			0.274866	0.120367
																				0.113443	0.107095				0.0799335	0.0613915																			0.27068	0.0860174
																				0.138137	0.116729				0.106153	0.0781415																			0.228409	0.0964295
																				0.0997472	0.0990504				0.105493	0.0964895																			0.327317	0.148019
																				0.113103	0.10849				0.0889433	0.0422571																			0.18675	0.102958
																				0.122809	0.115014				0.0717549	0.0616391																			0.275861	0.129094
																				0.143379	0.0982985				0.0878135	0.0645905																			0.174357	0.144076
																				0.12271	0.0965523				0.0959349	0.0671115																			0.291186	0.120875
																				0.128668	0.0949013				0.102289	0.0723398																			0.276218	0.135781
																				0.136675	0.0984577				0.080478	0.0803508																			0.292618	0.120916
																				0.119285	0.123586				0.103262	0.0342672																			0.2579	0.120209
																				0.129149	0.103823				0.0871261	0.0597671																			0.302426	0.112912
																				0.116911	0.0744221				0.0702474	0.103281																			0.276086	0.104608
																				0.15152	0.094457				0.0759572	0.075841																			0.272686	0.121751
																				0.117546	0.106524				0.0810335	0.0631486																			0.191817	0.0994047
																				0.104241	0.097583				0.0804385	0.0622149																			0.292853	0.109048
																				0.094824	0.101647				0.0845758	0.0722934																			0.249344	0.16323
																				0.0963029	0.0917408				0.0713153	0.0586039																			0.266869	0.146863
																				0.0992875	0.0907416				0.114365	0.0794061																			0.267948	0.159454
																				0.108402	0.0901423				0.112397	0.0708903																			0.252296	0.0846936
																				0.0852489	0.0839023				0.120445	0.0715923																			0.199117	0.130873
																				0.0951475	0.0762804				0.132299	0.0610439																			0.252647	0.0566461
																				0.0906784	0.063983				0.0953528	0.0299859																			0.179126	0.10353
																				0.106809	0.0776703				0.10501	0.0457392																			0.247253	0.122976
																				0.0827428	0.0951793				0.108871	0.0472013																			0.208149	0.0474111
																				0.116954	0.0917959				0.119305	0.0331531																			0.308555	0.0819907
																				0.0931514	0.10345				0.145894	0.0280507																			0.241575	0.0774313
																				0.0918126	0.106679				0.0942171	0.0600655																			0.32055	0.0863064
																				0.108706	0.113684				0.104411	0.0648644																			0.306865	0.0957627
																				0.109513	0.09218				0.0950268	0.0542628																			0.263814	0.0460828
																				0.104954	0.0923689				0.102595	0.0627978																			0.244055	0.0896394
																				0.08661	0.0928645				0.117846	0.0688105																			0.24266	0.0903416
																				0.0982969	0.0988816				0.107337	0.0514661																			0.159347	0.0780003
																				0.101509	0.0856189				0.110816	0.0606345																			0.250023	0.0751749
																				0.0952061	0.104696				0.0967346	0.0535075																			0.205289	0.097076
																				0.100687	0.106484				0.0822879	0.0382884																			0.213842	0.0917574
																				0.0775675	0.102439				0.108581	0.0510996																			0.284996	0.076398
																				0.0898525	0.104348				0.102288	0.0516037																			0.206802	0.0881041
																				0.0883216	0.095278				0.111015	0.0572673																			0.227121	0.102371
																				0.0760642	0.0814724				0.0890979	0.0613529																			0.223029	0.0825603
																				0.088177	0.105837				0.105518	0.0716382																			0.231358	0.123081
																				0.114129	0.100192				0.0930515	0.0509634																			0.203665	0.106705
																				0.120365	0.138015				0.101283	0.0559093																			0.232316	0.12351
																				0.0961126	0.13215				0.0947014	0.0712339																			0.222036	0.0779982
																				0.113418	0.137625				0.0829047	0.0580179																			0.219998	0.0945568
																				0.120588	0.147061				0.0942306	0.0816153																			0.217246	0.0861428
																				0.1633	0.115283				0.0824678	0.0522457																			0.193904	0.0866917
																				0.196575	0.150672				0.0749624	0.0479481																			0.193013	0.0714186
																				0.168307	0.166916				0.0905672	0.0429041																			0.235722	0.107685
																				0.132191	0.139448				0.0718401	0.111167																			0.192457	0.109525
																				0.163527	0.136666				0.0876676	0.115728																			0.197132	0.101185
																				0.150757	0.145236				0.109524	0.120824																			0.251019	0.0761652
																				0.176012	0.142557				0.0855285	0.146048																			0.251484	0.110727
																				0.155379	0.150152				0.0936381	0.104095																			0.246554	0.132844
																				0.175283	0.120503				0.100066	0.128268																			0.297924	0.098336
																				0.158143	0.144809				0.0659066	0.131616																			0.234162	0.124457
																				0.162323	0.141999				0.0736233	0.157358																			0.189442	0.090116
																				0.1362	0.13174				0.109692	0.128084																			0.246904	0.0820606
																				0.134192	0.156041				0.0877987	0.121045																			0.272098	0.150236
																				0.125716	0.138501				0.0647475	0.140975																			0.27057	0.138689
																				0.111185	0.119674				0.0899754	0.125817																			0.299217	0.0895486
																				0.127006	0.166057				0.0727783	0.151159																			0.289233	0.116026
																				0.158389	0.124937				0.0748664	0.107184																			0.331333	0.082495
																				0.156628	0.127281				0.0810037	0.132804																			0.281983	0.15267
																				0.158514	0.131836				0.0752709	0.127882																			0.283437	0.132006
																				0.112214	0.111301				0.0706895	0.112942																			0.210296	0.138193
																				0.150921	0.10017				0.0699046	0.142305																			0.26603	0.0847188
																				0.163614	0.126892				0.0726203	0.107465																			0.206325	0.108086
																				0.150529	0.117575				0.0661283	0.141862																			0.242564	0.131862
																				0.147965	0.130848				0.08418	0.13849																			0.343522	0.0998443
																				0.191108	0.124009				0.051248	0.141597																			0.274148	0.0935676
																				0.141942	0.137748				0.081432	0.124024																			0.334786	0.0979486
																				0.121751	0.131465				0.0890082	0.141748																			0.214468	0.165374
																				0.120635	0.107122				0.0602811	0.117928																			0.238566	0.0967246
																				0.121009	0.129623				0.0512629	0.137696																			0.249529	0.16704
																				0.154201	0.13897				0.080218	0.133109																			0.369516	0.0976169
																				0.147189	0.12037				0.0524316	0.105669																			0.253461	0.10693
																				0.0998435	0.144828				0.0411712	0.126231																			0.220179	0.155195
																				0.127058	0.104891				0.0919116	0.0751436																			0.251172	0.0850265
																				0.127175	0.154368				0.0565471	0.0884149																			0.202105	0.122126
																				0.162116	0.171534				0.0726221	0.0751996																			0.217593	0.0823185
																				0.146476	0.14646				0.0708298	0.0963396																			0.151573	0.112894
																				0.145508	0.134659				0.0619439	0.0808596																			0.228474	0.102921
																				0.161969	0.139361				0.0655556	0.110606																			0.314319	0.106773
																				0.148463	0.138207				0.0510499	0.102685																			0.223649	0.102501
																				0.155275	0.185303				0.0367458	0.131815																			0.260618	0.0805911
																				0.152334	0.13482				0.0521879	0.117009																			0.378653	0.127244
																				0.145866	0.105422				0.0568543	0.0812547																			0.249774	0.109114
																				0.145782	0.125476				0.05196	0.0814706																			0.349421	0.122484
																				0.12912	0.11602				0.0452873	0.132203																			0.280021	0.0659459
																				0.110341	0.122665				0.0579875	0.0686565																			0.301728	0.123743
																				0.12782	0.117018				0.0472867	0.104589																			0.324223	0.154338
																				0.144018	0.146618				0.0380775	0.0842367																			0.306409	0.106291
																				0.112521	0.131301				0.044792	0.113455																			0.280136	0.118412
																				0.131676	0.110162				0.0627665	0.107069																			0.262381	0.103107
																				0.126805	0.111235				0.0446278	0.0992898																			0.251704	0.115125
																				0.135815	0.132701				0.0534508	0.0874579																			0.233803	0.108699
																				0.151386	0.142705				0.0450506	0.122035																			0.260801	0.0960607
																				0.132002	0.0858527				0.0585517	0.0870088																			0.280234	0.12173
																				0.126662	0.104176				0.0340124	0.0841477																			0.268172	0.0693125
																				0.148215	0.0855556				0.0597802	0.0763073																			0.294656	0.102342
																				0.132325	0.0948532				0.0402003	0.101378																			0.21603	0.0685838
																				0.0843729	0.0703117				0.0414469	0.0965643																			0.255291	0.0888568
																				0.116821	0.112909				0.0325795	0.0989391																			0.268593	0.0953452
																				0.10863	0.0916379				0.0355239	0.0647915																			0.216556	0.0842052
																				0.122047	0.092385				0.0567637	0.0880639																			0.275542	0.100487
																				0.10468	0.109216				0.0413322	0.0821571																			0.329149	0.0710201
																				0.113855	0.100758				0.027946	0.0357648																			0.2637	0.130754
																				0.136441	0.10406				0.195337	0.0867377																			0.192116	0.119179
																				0.145039	0.0873754				0.119773	0.0520469																			0.349372	0.15779
																				0.116678	0.10811				0.208671	0.105545																			0.239011	0.103845
																				0.155376	0.0840581				0.131193	0.0606027																			0.228826	0.0857599
																				0.150309	0.0929882				0.208737	0.0297601																			0.340996	0.0947947
																				0.165148	0.0972577				0.142806	0.0618715																			0.310476	0.0862181
																				0.109812	0.137095				0.110733	0.0528784																			0.246028	0.111805
																				0.106593	0.0888234				0.128134	0.0398418																			0.405776	0.0864851
																				0.132202	0.126659				0.0797215	0.0458095																			0.295878	0.0901106
																				0.16783	0.0877319				0.0953529	0.0296997																			0.337899	0.0894339
																				0.124717	0.127399				0.151471	0.0380455																			0.331972	0.0739883
																				0.143924	0.0922411				0.13687	0.0538177																			0.426503	0.100047
																				0.1373	0.0836639				0.0676482	0.0379383																			0.320155	0.0896292
																				0.165264	0.12037				0.222099	0.039239																			0.30628	0.0920832
																				0.129006	0.102103				0.128425	0.0512909																			0.245045	0.0891301
																				0.138494	0.113233				0.201443	0.0721169																			0.289337	0.0561495
																				0.115168	0.0972063				0.114552	0.0731831																			0.249055	0.060735
																				0.154775	0.10122				0.102288	0.0782085																			0.304692	0.0975966
																				0.131099	0.0774837				0.216435	0.0596815																			0.266938	0.0916496
																				0.141301	0.0773796				0.165149	0.0616148																			0.304158	0.0710755
																				0.10559	0.0741484				0.11399	0.0734698																			0.260265	0.115157
																				0.115986	0.0546848				0.127673	0.0577034																			0.28629	0.0686508
																				0.133213	0.0711016				0.150438	0.0616293																			0.312232	0.105079
																				0.0685347	0.0563936				0.129895	0.0343201																			0.259939	0.0917376
																				0.0548598	0.0858213				0.110964	0.0829104																			0.231074	0.0933473
																				0.07694	0.0909434				0.0989408	0.0775129																			0.282865	0.10037
																				0.0836163	0.0740777				0.130932	0.0627534																			0.179712	0.105807
																				0.0815686	0.0981526				0.0861112	0.0784513																			0.277417	0.0851719
																				0.0651888	0.0907354				0.115512	0.0669278																			0.266163	0.0518093
																				0.0760975	0.0699651				0.152073	0.0328982																			0.201593	0.0692489
																				0.0758398	0.0571045				0.0918201	0.0476844																			0.266528	0.100492
																				0.0624234	0.0766205				0.11839	0.0381502																			0.257403	0.0841394
																				0.0516962	0.0756668				0.0797136	0.0331428																			0.264425	0.0768859
																				0.0737397	0.0869899				0.0624013	0.0249682																			0.31222	0.106243
																				0.0803698	0.0627341				0.16929	0.0285191																			0.360625	0.121681
																				0.068363	0.102501				0.0972826	0.0504319																			0.331668	0.107348
																				0.0716825	0.074888				0.123705	0.0423783																			0.345654	0.0742538
																				0.0828321	0.0734848				0.0690374	0.0662593																			0.217001	0.153696
																				0.0652134	0.0721888				0.0691194	0.0547276																			0.326441	0.064813
																				0.0810788	0.0992957				0.128171	0.0528006																			0.298526	0.125605
																				0.062457	0.07867				0.0759727	0.0457578																			0.363402	0.0886024
																				0.0961496	0.0608461				0.0995118	0.0511191																			0.313977	0.113443
																				0.0702463	0.0828919				0.125682	0.0664429																			0.358207	0.0828731
																				0.0812414	0.0876708				0.109178	0.0453348																			0.360612	0.0665629
																				0.0849267	0.0833689				0.125568	0.077436																			0.387378	0.110784
																				0.0941314	0.0821595				0.0840897	0.0581575																			0.237895	0.0777432
																				0.103725	0.0726945				0.132547	0.0483719																			0.3636	0.167117
																				0.0777265	0.0843815				0.0809405	0.0499827																			0.346707	0.0883988
																				0.0839824	0.0763395				0.0812341	0.0525362																			0.392646	0.0878174
																				0.0961387	0.0914802				0.0616667	0.0567345																			0.315542	0.0751658
																				0.080532	0.10409				0.111891	0.0632693																			0.326917	0.0876285
																				0.0966561	0.0931658				0.096599	0.0471651																			0.318894	0.11986
																				0.0715372	0.0852312				0.1188	0.0435437																			0.308616	0.140544
																				0.0913387	0.082454				0.105369	0.0950783																			0.29513	0.0653832
																				0.0779752	0.121807				0.11624	0.0914022																			0.418223	0.128251
																				0.112115	0.10729				0.108407	0.0806002																			0.427938	0.113547
																				0.101402	0.103589				0.101918	0.0836749																			0.391802	0.0863002
																				0.086398	0.116502				0.0801166	0.098566																			0.352861	0.0968764
																				0.118903	0.110519				0.102471	0.10928																			0.289168	0.104761
																				0.138799	0.0957359				0.105938	0.111602																			0.368949	0.0895641
																				0.100717	0.0908979				0.112679	0.122903																			0.34635	0.117329
																				0.0895344	0.0776306				0.080971	0.093699																			0.298378	0.0992681
																				0.118212	0.127104				0.108604	0.109686																			0.277527	0.112477
																				0.0961978	0.0911537				0.126954	0.0878799																			0.224735	0.0741472
																				0.0995244	0.0848332				0.0909539	0.100312																			0.224174	0.0847632
																				0.109156	0.0825787				0.0969037	0.112589																			0.202785	0.162113
																				0.100896	0.0883808				0.102178	0.130988																			0.325231	0.0712286
																				0.10459	0.120583				0.118642	0.0781283																			0.220556	0.0832956
																				0.113903	0.075046				0.0756088	0.0977647																			0.330548	0.104314
																				0.0803574	0.101309				0.0682119	0.0951134																			0.24859	0.139019
																				0.0881509	0.0909156				0.140095	0.112626																			0.316958	0.113125
																				0.0729589	0.105561				0.0780214	0.105973																			0.317811	0.135952
																				0.113889	0.0797893				0.0688161	0.130788																			0.27142	0.1326
																				0.101023	0.0693668				0.118008	0.124908																			0.266639	0.173974
																				0.111712	0.105732				0.127854	0.117955																			0.244322	0.0720702
																				0.116706	0.0811673				0.108771	0.104984																			0.214785	0.151048
																				0.105308	0.0944942				0.105561	0.122089																			0.327157	0.119088
																				0.0954473	0.0890785				0.0932986	0.0916048																			0.253323	0.131563
																				0.0992432	0.11256				0.0930487	0.115217																			0.351947	0.151278
																				0.0944138	0.0982835				0.0928135	0.0924831																			0.201656	0.119008
																				0.111064	0.105777				0.101997	0.105448																			0.26344	0.128689
																				0.127875	0.109706				0.0944743	0.124366																			0.226405	0.143618
																				0.121997	0.119924				0.107832	0.0462024																			0.287961	0.107036
																				0.095306	0.126924				0.0972553	0.0614496																			0.244883	0.136145
																				0.0951529	0.126695				0.109796	0.0451449																			0.319863	0.134364
																				0.120729	0.120903				0.097281	0.0614637																			0.227928	0.0950357
																				0.106949	0.11767				0.0895264	0.0420148																			0.308256	0.142439
																				0.115234	0.106937				0.107432	0.0499003																			0.242182	0.132933
																				0.121921	0.117926				0.103802	0.0409988																			0.334858	0.122254
																				0.112539	0.116205				0.0911713	0.0460449																			0.170198	0.128581
																				0.133068	0.12598				0.107496	0.0441588																			0.2156	0.075381
																				0.149999	0.139249				0.0805666	0.0396189																			0.296103	0.0758998
																				0.139445	0.116993				0.106287	0.0647604																			0.227086	0.0804051
																				0.109812	0.119048				0.0838865	0.0557995																			0.228495	0.0664694
																				0.104996	0.0932754				0.111175	0.059984																			0.215598	0.0980375
																				0.112502	0.116065				0.103672	0.0537988																			0.287858	0.13713
																				0.0934793	0.106248				0.124611	0.068362																			0.198309	0.107361
																				0.115897	0.125962				0.0930558	0.0395523																			0.286191	0.120702
																				0.106297	0.0764895				0.130406	0.0535697																			0.266712	0.110968
																				0.118283	0.107117				0.0761214	0.0565499																			0.279661	0.11468
																				0.10054	0.105634				0.0956884	0.0810187																			0.225329	0.093489
																				0.104819	0.0915588				0.129477	0.04655																			0.225671	0.122142
																				0.110607	0.095787				0.120761	0.0496923																			0.263093	0.144821
																				0.110124	0.103248				0.0735731	0.0399403																			0.317571	0.0566705
																				0.100556	0.0727643				0.0507577	0.0618811																			0.294808	0.0750656
																				0.116383	0.0813401				0.0933563	0.0714118																			0.390931	0.0946414
																				0.132334	0.10079				0.143193	0.0672586																			0.257518	0.0732687
																				0.0987827	0.0941409				0.0370524	0.0320097																			0.280354	0.0893212
																				0.103635	0.0884821				0.0816639	0.0900777																			0.225899	0.106942
																				0.111491	0.0890544				0.10057	0.10219																			0.248769	0.125995
																				0.0651094	0.0967287				0.0928083	0.104455																			0.204134	0.071046
																				0.0890923	0.091598				0.0927732	0.119198																			0.297334	0.0631666
																				0.0806432	0.105294				0.0996927	0.108713																			0.248015	0.0840172
																				0.0861376	0.0954411				0.0833814	0.117841																			0.270542	0.0808516
																				0.115739	0.0933322				0.0910621	0.114128																			0.23757	0.103655
																				0.0952412	0.0890725				0.102646	0.119993																			0.240251	0.116232
																				0.108756	0.118251				0.0915249	0.0910218																			0.226543	0.0917196
																				0.111512	0.0857624				0.0872439	0.125234																			0.284839	0.0611168
																				0.105516	0.0951761				0.086322	0.0912879																			0.234644	0.0902318
																				0.115003	0.11185				0.080707	0.124129																			0.209171	0.0987206
																				0.118312	0.0839167				0.0995163	0.0959132																			0.207201	0.12832
																				0.122892	0.0942664				0.0782267	0.106837																			0.269046	0.148714
																				0.0991999	0.144531				0.101774	0.109669																			0.210507	0.0993235
																				0.121695	0.112225				0.103453	0.126852																			0.301994	0.125394
																				0.137583	0.10583				0.116304	0.127644																			0.279802	0.130729
																				0.114232	0.127071				0.0871879	0.115863																			0.288246	0.121087
																				0.106507	0.107311				0.0742341	0.108309																			0.239718	0.20076
																				0.157847	0.117789				0.0797712	0.146393																			0.330777	0.12467
																				0.0787277	0.125193				0.0990327	0.153914																			0.244545	0.0943678
																				0.132086	0.110036				0.113791	0.112897																			0.231754	0.135296
																				0.111628	0.0949264				0.104073	0.132169																			0.210106	0.117995
																				0.115727	0.108059				0.0946518	0.1542																			0.163963	0.136011
																				0.153821	0.0964337				0.104277	0.125161																			0.197517	0.177814
																				0.120976	0.107504				0.0890511	0.1315																			0.246802	0.173021
																				0.08271	0.135039				0.12503	0.116445																			0.278573	0.146275
																				0.112848	0.127664				0.088844	0.144054																			0.203861	0.135195
																				0.125998	0.177642				0.0914014	0.115801																			0.262771	0.0777829
																				0.111701	0.128113				0.0546422	0.0474928																			0.29934	0.0635776
																				0.100205	0.164782				0.0434734	0.080792																			0.185951	0.0860889
																				0.138876	0.143445				0.054992	0.0255385																			0.227379	0.0898554
																				0.159626	0.151745				0.0857875	0.0837319																			0.264526	0.0982232
																				0.189965	0.153711				0.0785944	0.0507241																			0.231561	0.105195
																				0.200282	0.123652				0.0762682	0.0456559																			0.251557	0.0832838
																				0.164436	0.152615				0.0516243	0.0731558																			0.288144	0.0849864
																				0.182251	0.139093				0.0626174	0.0564377																			0.23909	0.0749431
																				0.155161	0.134401				0.090441	0.0436728																			0.322671	0.117261
																				0.16481	0.144025				0.0575167	0.0673118																			0.214586	0.11761
																				0.152032	0.142374				0.0710573	0.0860515																			0.247266	0.064943
																				0.173746	0.137518				0.0816838	0.0697715																			0.213544	0.138588
																				0.168287	0.130484				0.0595014	0.0897243																			0.479855	0.128537
																				0.187322	0.123727				0.0523973	0.0795329																			0.425048	0.0973781
																				0.158621	0.14008				0.162654	0.0623267																			0.31052	0.0816611
																				0.161005	0.158741				0.136938	0.0511435																			0.394616	0.119849
																				0.184375	0.137354				0.169149	0.0586076																			0.42172	0.109861
																				0.164787	0.178131				0.206003	0.0410371																			0.345241	0.161407
																				0.15244	0.133531				0.220109	0.0650704																			0.391566	0.0871643
																				0.173027	0.141834				0.168312	0.0552343																			0.360595	0.140019
																				0.163356	0.142171				0.163175	0.0519375																			0.330787	0.0850593
																				0.198368	0.161383				0.182999	0.0607561																			0.371943	0.0580974
																				0.161432	0.138658				0.214349	0.0472093																			0.360181	0.129878
																				0.175666	0.149046				0.173747	0.0570155																			0.352958	0.0951172
																				0.172516	0.134547				0.183755	0.0411722																			0.382192	0.0672617
																				0.188512	0.11631				0.200996	0.0681003																			0.341035	0.104749
																				0.168414	0.0939789				0.187442	0.0552056																			0.32715	0.0889255
																				0.164265	0.103863				0.196118	0.0441647																			0.370147	0.117622
																				0.191203	0.148245				0.175801	0.0719539																			0.279857	0.086629
																				0.175383	0.143872				0.210831	0.0505074																			0.298964	0.0910412
																				0.167815	0.123076				0.20045	0.0551885																			0.326416	0.0880059
																				0.105093	0.130681				0.189222	0.0503618																			0.349851	0.101995
																				0.125662	0.114773				0.16853	0.060244																			0.345829	0.105462
																				0.115278	0.138736				0.197309	0.0591861																			0.328906	0.117449
																				0.166714	0.114338				0.201015	0.0524401																			0.32234	0.116349
																				0.134603	0.128457				0.164992	0.0476141																			0.314056	0.0833214
																				0.165503	0.135958				0.181102	0.056977																			0.364006	0.134583
																				0.157573	0.124421				0.184162	0.0512461																			0.241227	0.0729202
																				0.171809	0.115028				0.198593	0.0543991																			0.334937	0.0729011
																				0.133935	0.111562				0.166967	0.052042																			0.259181	0.0924648
																				0.145979	0.138395				0.184259	0.0764148																			0.25972	0.0906015
																				0.132838	0.118393				0.222612	0.0698871																			0.223923	0.0578609
																				0.161524	0.104552				0.212006	0.0820836																			0.173392	0.0664778
																				0.148035	0.150311				0.0703894	0.0778111																			0.176219	0.0839735
																				0.135697	0.157521				0.0898428	0.0817897																			0.274855	0.0743368
																				0.133704	0.13432				0.0508377	0.0880441																			0.296871	0.0680811
																				0.144148	0.0795742				0.0993696	0.0976133																			0.230982	0.0879131
																				0.115485	0.0975461				0.094906	0.0733133																			0.234379	0.0932467
																				0.157948	0.126072				0.0633709	0.0538915																			0.261764	0.0964019
																				0.11748	0.135383				0.0453276	0.0949732																			0.25678	0.128501
																				0.180333	0.12361				0.0477886	0.0969691																			0.264	0.0741736
																				0.124739	0.123333				0.0683175	0.102004																			0.243173	0.083492
																				0.133675	0.113082				0.0714895	0.0868132																			0.290998	0.101419
																				0.15594	0.143536				0.0477158	0.0810575																			0.248094	0.0896906
																				0.150852	0.0908532				0.0608677	0.0904328																			0.287583	0.121654
																				0.164501	0.0820684				0.0500205	0.0573316																			0.239344	0.0667871
																				0.147802	0.0939753				0.0456438	0.0621166																			0.341263	0.120524
																				0.132324	0.0990755				0.0503731	0.0787412																			0.186447	0.0694114
																				0.160416	0.104356				0.0556963	0.0763257																			0.269156	0.106231
																				0.117928	0.0891287				0.0688663	0.0687553																			0.202631	0.0774366
																				0.0693809	0.0841659				0.106195	0.0733975																			0.302135	0.0662389
																				0.0748224	0.0913595				0.0658881	0.0571617																			0.323882	0.0522576
																				0.0765568	0.119848				0.0996516	0.0692028																			0.261349	0.0627611
																				0.0669704	0.103729				0.0891566	0.0836286																			0.266563	0.0666408
																				0.0905471	0.0824074				0.108613	0.0684004																			0.236787	0.0795671
																				0.0762941	0.0876192				0.0927491	0.0798052																			0.283594	0.0913438
																				0.106517	0.097969				0.102784	0.0605844																			0.213816	0.078638
																				0.101261	0.110131				0.0838316	0.0727958																			0.244348	0.0873671
																				0.0917347	0.105691				0.139469	0.0686611																			0.163296	0.0848087
																				0.0827249	0.0923812				0.105155	0.057403																			0.241755	0.0964739
																				0.0792818	0.0994854				0.0878477	0.0386322																			0.277455	0.0889985
																				0.0986769	0.121454				0.10675	0.0448317																			0.294332	0.0797567
																				0.0931575	0.104952				0.131856	0.0615212																			0.1613	0.0836074
																				0.1005	0.0808234				0.116827	0.0541757																			0.230304	0.0679711
																				0.0932325	0.101033				0.0988828	0.0614678																			0.287672	0.106197
																				0.103904	0.100035				0.102412	0.0508473																			0.258532	0.0839836
																				0.0907602	0.117115				0.105753	0.0447599																			0.337837	0.107571
																				0.0760344	0.0927871				0.0928248	0.0861401																			0.281493	0.0896176
																				0.103342	0.102331				0.105397	0.0886707																			0.249817	0.0712054
																				0.103899	0.109813				0.0757824	0.0789605																			0.258713	0.0757359
																				0.109955	0.089746				0.126074	0.0821581																			0.24584	0.0670572
																				0.100799	0.122735				0.0926144	0.0644153																			0.248184	0.100934
																				0.0983379	0.10626				0.12017	0.0793425																			0.218978	0.0608007
[truncated: 10,575 more rows]
[truncated: 30 more columns]

## Sheet: Figure 4
4C: Photobleaching at rest on ePreCT Detection to Stimulation														4D: Photobleaching at rest on ePreCT Amplitudes														4E: Photobleaching at rest on sPreCT Frequencies														4F: Photobleaching at rest on sPreCT Amplitudes
[truncated: 9,844 more rows]
[truncated: 53 more columns]

[truncated: 8 more sheets: Figure 5, Figure 6, Figure 7,  S1, S2, S3, S4, S5]
